# Supplementary material for: Competition between inside-out unfolding and pathogenic aggregation in an amyloid-forming β-propeller
Source: Nat Commun. 2024 Jan 2;15:155. doi: 10.1038/s41467-023-44479-2 (PMC10762032; doi:10.1038/s41467-023-44479-2)
Supplement: Supplementary file 4 — Source Data [file 41467_2023_44479_MOESM4_ESM.xlsx]

## Sheet: Fig. 2a,Supp Fig 1a,1d, Table 1
Figure 2a, Supplementary Figure 1a, 1d, Table 1
The agggregation assay data herein were used to generate Supplementary Figures 1A, 1D, and Table 1. Each urea concentration in its own tab. Blank-subtracted ThT fluorescence data and linear regression (done with Graphpad Prism) are included. Three trials for each urea concentration were conducted on each of three days.
0M Urea													0.25 M Urea													0.5 M Urea													0.75 M Urea
	Time (hrs)	07262022 trendline	07262022 full data set	09272022 trendline	09272022 full dataset	10252022 trendline	10252022 full dataset							Time (hrs)	07262022 trendline	07262022 full data set	09272022 trendline	09272022 full dataset	10252022 trendline	10252022 full dataset		Best-fit values					Time (hrs)	07262022 trendline	07262022 full data set	09272022 trendline	09272022 full dataset	10252022 trendline	10252022 full dataset		Best-fit values					Time (hrs)	07262022 trendline	07262022 full data set	09272022 trendline	09272022 full dataset	10252022 trendline	10252022 full dataset		Best-fit values
	0	0.015759	0.015759	0.006495	0.006495	0.0201428	0.0201428		Best-fit values					0	0.008172	0.008172	0.0108192	0.0108192	0.00510303	0.00510303		Slope	0.002638	0.0001974	0.000615		0	0.002216	0.002216	0.00973989	0.00973989	0.0155518	0.0155518		Slope	0.006424	0.001771	0.00397		0	0.000785	0.000785	0.0107963	0.0107963	-0.0106901	-0.0106901		Slope	0.02288
	0.166667	0.013537	0.013537	0.001421	0.001421	0.0174426	0.0174426		Slope	0.0006065	0.0001891	-8.61e-05		0.166667	0.007374	0.007374	0.00961577	0.00961577	0.00398962	0.00398962		Y-intercept	0.0004197	0.011	-0.001021		0.166667	0.001179	0.001179	0.00778107	0.00778107	0.0208735	0.0208735		Y-intercept	-0.003276	0.001978	0.00236		0.166667	0.001818	0.001818	0.0095494	0.0095494	-0.00779922	-0.00779922		Y-intercept	0.002092
	0.333333	0.014007	0.014007	0.000664	0.000664	0.0160665	0.0160665		Y-intercept	0.01263	0.002073	0.005615		0.333333	0.007224	0.007224	0.00810706	0.00810706	0.00414563	0.00414563		X-intercept	-0.1591	-55.73	1.66		0.333333	0.000544	0.000544	0.00624668	0.00624668	0.0195441	0.0195441		X-intercept	0.51	-1.117	-0.5943		0.333333	0.002164	0.002164	0.0086677	0.0086677	-0.00605909	-0.00605909		X-intercept	-0.09142
	0.5	0.014551	0.014551	-0.00028	-0.00028	0.0161625	0.0161625		X-intercept	-20.83	-10.96	65.21		0.5	0.006801	0.006801	0.00772329	0.00772329	0.00551906	0.00551906		1/slope	379	5065	1626		0.5	0.000796	0.000796	0.0055897	0.0055897	0.0220642	0.0220642		1/slope	155.7	564.8	251.9		0.5	0.003023	0.003023	0.0081813	0.0081813	-0.00254285	-0.00254285		1/slope	43.7
	0.666667	0.013982	0.013982	0.000496	0.000496	0.0123449	0.0123449		1/slope	1649	5288	-11613		0.666667	0.006545	0.006545	0.00799364	0.00799364	0.00509369	0.00509369							0.666667	0.000255	0.000255	0.00508181	0.00508181	0.0209375	0.0209375							0.666667	0.004632	0.004632	0.0094631	0.0094631	0	0
	0.833333	0.0145	0.0145	0.000334	0.000334	0.0105341	0.0105341							0.833333	0.006912	0.006912	0.00751785	0.00751785	0.00535104	0.00535104		Std. Error					0.833333	0.001684	0.001684	0.00533433	0.00533433	0.0204214	0.0204214		Std. Error					0.833333	0.007477	0.007477	0.0102685	0.0102685	0.00360425	0.00360425		Std. Error
	1	0.01428	0.01428	0.001622	0.001622	0.00802857	0.00802857		Std. Error					1	0.007469	0.007469	0.00922914	0.00922914	0.00547105	0.00547105		Slope	7.678e-06	6.726e-06	1.506e-05		1	0.002271	0.002271	0.00701423	0.00701423	0.0214642	0.0214642		Slope	1.708e-05	1.187e-05	2.648e-05		1	0.010435	0.010435	0.0123857	0.0123857	0.00634178	0.00634178		Slope	0.000202
	1.16667	0.014166	0.014166	0.002386	0.002386	0.00661913	0.00661913		Slope	7.21e-06	1e-05	9.19e-06		1.16667	0.007258	0.007258	0.00938964	0.00938964	0.00439898	0.00439898		Y-intercept	0.0002218	0.0001374	0.000435		1.16667	0.002833	0.002833	0.00711125	0.00711125	0.0207121	0.0207121		Y-intercept	0.0004935	0.000343	0.0007651		1.16667	0.013944	0.013944	0.0134492	0.0134492	0.00756587	0.00756587		Y-intercept	0.001812
	1.33333	0.013836	0.013836	0.002584	0.002584	0.00572974	0.00572974		Y-intercept	0.0001528	0.0002638	0.0002656		1.33333	0.007277	0.007277	0.00931117	0.00931117	0.00508436	0.00508436							1.33333	0.003043	0.003043	0.0083339	0.0083339	0.0207828	0.0207828							1.33333	0.017542	0.017542	0.0152169	0.0152169	0.00982603	0.00982603
	1.5	0.014388	0.014388	0.002464	0.002464	0.00442565	0.00442565							1.5	0.007763	0.007763	0.00954301	0.00954301	0.00345891	0.00345891		95% Confidence Intervals					1.5	0.004913	0.004913	0.00797224	0.00797224	0.0187973	0.0187973		95% Confidence Intervals					1.5	0.023327	0.023327	0.0160436	0.0160436	0.0101794	0.0101794		95% Confidence Intervals
	1.66667	0.014788	0.014788	0.003076	0.003076	0.00726051	0.00726051		95% Confidence Intervals					1.66667	0.008143	0.008143	0.0104596	0.0104596	0.00685115	0.00685115		Slope	0.002623 to 0.002653	0.0001842 to 0.0002107	0.0005854 to 0.0006446		1.66667	0.005773	0.005773	0.00872339	0.00872339	0.0220762	0.0220762		Slope	0.006390 to 0.006458	0.001747 to 0.001794	0.003918 to 0.004022		1.66667	0.028787	0.028787	0.0182093	0.0182093	0.013793	0.013793		Slope	0.02248 to 0.02328
	1.83333	0.014574	0.014574	0.003537	0.003537	0.00509103	0.00509103		Slope	0.0005923 to 0.0006207	0.0001693 to 0.0002089	-0.0001042 to -6.802e-005		1.83333	0.008345	0.008345	0.0112151	0.0112151	0.00445765	0.00445765		Y-intercept	-1.685e-005 to 0.0008562	0.01073 to 0.01127	-0.001877 to -0.0001646		1.83333	0.006516	0.006516	0.00983833	0.00983833	0.0218615	0.0218615		Y-intercept	-0.004248 to -0.002305	0.001303 to 0.002653	0.0008540 to 0.003865		1.83333	0.032642	0.032642	0.0203779	0.0203779	0.0159278	0.0159278		Y-intercept	-0.001508 to 0.005691
	2	0.014578	0.014578	0.004872	0.004872	0.00497635	0.00497635		Y-intercept	0.01233 to 0.01294	0.001554 to 0.002593	0.005092 to 0.006138		2	0.009153	0.009153	0.0114676	0.0114676	0.00582841	0.00582841		X-intercept	-0.3261 to 0.006356	-61.06 to -51.06	0.2793 to 2.931		2	0.007465	0.007465	0.0109925	0.0109925	0.0218029	0.0218029		X-intercept	0.3605 to 0.6582	-1.516 to -0.7275	-0.9848 to -0.2127		2	0.037329	0.037329	0.0219757	0.0219757	0.01898	0.01898		X-intercept	-0.2526 to 0.06492
	2.16667	0.014632	0.014632	0.004242	0.004242	0.00652846	0.00652846		X-intercept	-21.81 to -19.90	-15.16 to -7.515	57.69 to 76.43		2.16667	0.009308	0.009308	0.0117501	0.0117501	0.00629511	0.00629511							2.16667	0.008363	0.008363	0.0104154	0.0104154	0.023483	0.023483							2.16667	0.041405	0.041405	0.0221876	0.0221876	0.0216402	0.0216402
	2.33333	0.014817	0.014817	0.005254	0.005254	0.00596042	0.00596042							2.33333	0.009828	0.009828	0.0118029	0.0118029	0.00578041	0.00578041		Goodness of Fit					2.33333	0.009504	0.009504	0.0109818	0.0109818	0.0214935	0.0214935		Goodness of Fit					2.33333	0.046101	0.046101	0.0243262	0.0243262	0.023543	0.023543
	2.5	0.015193	0.015193	0.004959	0.004959	0.00590175	0.00590175		Goodness of Fit					2.5	0.009997	0.009997	0.0123978	0.0123978	0.00545905	0.00545905		R squared	0.9975	0.8033	0.848		2.5	0.01023	0.01023	0.0119163	0.0119163	0.022951	0.022951		R squared	0.9979	0.9867	0.9869		2.5	0.051501	0.051501	0.0253741	0.0253741	0.0263445	0.0263445
	2.66667	0.01471	0.01471	0.004855	0.004855	0.00672981	0.00672981		R squared	0.97	0.5663	0.2268		2.66667	0.010074	0.010074	0.0118849	0.0118849	0.00675114	0.00675114		Sy.x	0.001929	0.001006	0.003783		2.66667	0.011055	0.011055	0.0116238	0.0116238	0.0244351	0.0244351		Sy.x	0.004292	0.002983	0.006654		2.66667	0.057315	0.057315	0.0265482	0.0265482	0.0280647	0.0280647
	2.83333	0.014801	0.014801	0.005352	0.005352	0.004691	0.004691		Sy.x	0.00114	0.002189	0.00231		2.83333	0.010278	0.010278	0.0123379	0.0123379	0.00571907	0.00571907							2.83333	0.012124	0.012124	0.0121588	0.0121588	0.0223136	0.0223136							2.83333	0.060604	0.060604	0.0280498	0.0280498	0.0290861	0.0290861
	3	0.014931	0.014931	0.00525	0.00525	0.00413763	0.00413763							3	0.010971	0.010971	0.0117936	0.0117936	0.00733785	0.00733785							3	0.012991	0.012991	0.0120361	0.0120361	0.0238924	0.0238924							3	0.066705	0.066705	0.0296762	0.0296762	0.0314942	0.0314942
	3.16667	0.015416	0.015416	0.005048	0.005048	0.00435364	0.00435364							3.16667	0.011467	0.011467	0.0117365	0.0117365	0.00589242	0.00589242							3.16667	0.01436	0.01436	0.012126	0.012126	0.0249684	0.0249684							3.16667	0.070595	0.070595	0.030244	0.030244	0.0338371	0.0338371
	3.33333	0.015591	0.015591	0.00425	0.00425	0.00505769	0.00505769							3.33333	0.011398	0.011398	0.0124606	0.0124606	0.00631111	0.00631111							3.33333	0.015633	0.015633	0.0124627	0.0124627	0.0246031	0.0246031							3.33333	0.075745	0.075745	0.0313739	0.0313739	0.0361479	0.0361479
	3.5	0.015657	0.015657	0.004629	0.004629	0.00527104	0.00527104							3.5	0.011983	0.011983	0.0119091	0.0119091	0.00726451	0.00726451							3.5	0.016781	0.016781	0.0125818	0.0125818	0.0249164	0.0249164							3.5	0.082039	0.082039	0.0327236	0.0327236	0.0391508	0.0391508
	3.66667	0.015825	0.015825	0.005703	0.005703	0.00445898	0.00445898							3.66667	0.012006	0.012006	0.0129677	0.0129677	0.00813657	0.00813657							3.66667	0.017285	0.017285	0.0130726	0.0130726	0.0273286	0.0273286							3.66667	0.084523	0.084523	0.0344192	0.0344192	0.0410709	0.0410709
	3.83333	0.014838	0.014838	0.00544	0.00544	0.00441365	0.00441365							3.83333	0.012092	0.012092	0.01289	0.01289	0.00792189	0.00792189							3.83333	0.017775	0.017775	0.0135106	0.0135106	0.0267739	0.0267739							3.83333	0.090432	0.090432	0.0354913	0.0354913	0.0378333	0.0378333
	4	0.016218	0.016218	0.00594	0.00594	0.00634978	0.00634978							4	0.013075	0.013075	0.0129513	0.0129513	0.00824725	0.00824725							4	0.019763	0.019763	0.01397	0.01397	0.0268486	0.0268486							4	0.097413	0.097413	0.037025	0.037025	0.0317089	0.0317089
	4.16667	0.0163	0.0163	0.006251	0.006251	0.00412829	0.00412829							4.16667	0.013309	0.013309	0.0131218	0.0131218	0.00715251	0.00715251							4.16667	0.020597	0.020597	0.0143031	0.0143031	0.0259085	0.0259085							4.16667	0.100471	0.100471	0.0383283	0.0383283	0.0310382	0.0310382
	4.33333	0.016067	0.016067	0.005565	0.005565	0.0037616	0.0037616							4.33333	0.012991	0.012991	0.0130105	0.0130105	0.0065658	0.0065658							4.33333	0.021595	0.021595	0.0143159	0.0143159	0.0254951	0.0254951							4.33333	0.103613	0.103613	0.0393926	0.0393926	0.033053	0.033053
	4.5	0.015514	0.015514	0.00573	0.00573	0.00435897	0.00435897							4.5	0.013778	0.013778	0.0129306	0.0129306	0.0070165	0.0070165							4.5	0.022846	0.022846	0.0139257	0.0139257	0.0262872	0.0262872							4.5	0.110037	0.110037	0.0408071	0.0408071	0.0338811	0.0338811
	4.66667	0.015913	0.015913	0.005483	0.005483	0.00439231	0.00439231							4.66667	0.014056	0.014056	0.0127958	0.0127958	0.00700049	0.00700049							4.66667	0.023869	0.023869	0.0144465	0.0144465	0.0273366	0.0273366							4.66667	0.115586	0.115586	0.0423878	0.0423878	0.0367559	0.0367559
	4.83333	0.015866	0.015866	0.006488	0.006488	0.00407095	0.00407095							4.83333	0.013915	0.013915	0.0132452	0.0132452	0.00836059	0.00836059							4.83333	0.023933	0.023933	0.0148253	0.0148253	0.028262	0.028262							4.83333	0.117543	0.117543	0.0438345	0.0438345	0.0396388	0.0396388
	5	0.015901	0.015901	0.005447	0.005447	0.0041883	0.0041883							5	0.014123	0.014123	0.0133194	0.0133194	0.00931799	0.00931799							5	0.025648	0.025648	0.0143516	0.0143516	0.0303715	0.0303715							5	0.12314	0.12314	0.0442489	0.0442489	0.0414643	0.0414643
	5.16667	0.016497	0.016497	0.005948	0.005948	0.00545372	0.00545372							5.16667	0.014978	0.014978	0.0123906	0.0123906	0.00947534	0.00947534							5.16667	0.027556	0.027556	0.0149579	0.0149579	0.0299594	0.0299594							5.16667	0.126257	0.126257	0.0458097	0.0458097	0.0433724	0.0433724
	5.33333	0.016284	0.016284	0.006004	0.006004	0.00405629	0.00405629							5.33333	0.015868	0.015868	0.0130063	0.0130063	0.0089433	0.0089433							5.33333	0.029014	0.029014	0.0151926	0.0151926	0.0296061	0.0296061							5.33333	0.133046	0.133046	0.0486752	0.0486752	0.0439978	0.0439978
	5.5	0.016547	0.016547	0.006185	0.006185	0.00501502	0.00501502							5.5	0.01604	0.01604	0.0134678	0.0134678	0.00967135	0.00967135							5.5	0.030559	0.030559	0.0151955	0.0151955	0.0307328	0.0307328							5.5	0.137798	0.137798	0.0500241	0.0500241	0.0466646	0.0466646
	5.66667	0.01756	0.01756	0.005072	0.005072	0.00221082	0.00221082							5.66667	0.016163	0.016163	0.0124213	0.0124213	0.00856861	0.00856861							5.66667	0.030856	0.030856	0.0152961	0.0152961	0.0302715	0.0302715							5.66667	0.142725	0.142725	0.0499563	0.0499563	0.0478247	0.0478247
	5.83333	0.016184	0.016184	0.005475	0.005475	0.00466166	0.00466166							5.83333	0.016124	0.016124	0.0122658	0.0122658	0.00894063	0.00894063							5.83333	0.032184	0.032184	0.0152319	0.0152319	0.0309395	0.0309395							5.83333	0.145698	0.145698	0.0504036	0.0504036	0.0513636	0.0513636
	6	0.015852	0.015852	0.004772	0.004772	0.00431764	0.00431764							6	0.016803	0.016803	0.0128522	0.0128522	0.0090153	0.0090153							6	0.033088	0.033088	0.0150607	0.0150607	0.0312982	0.0312982							6	0.148805	0.148805	0.0526577	0.0526577	0.0531278	0.0531278
	6.16667	0.016827	0.016827	0.005714	0.005714	0.00252151	0.00252151							6.16667	0.017142	0.017142	0.0122387	0.0122387	0.00840326	0.00840326							6.16667	0.034751	0.034751	0.0162826	0.0162826	0.0302381	0.0302381							6.16667	0.152733	0.152733	0.0546094	0.0546094	0.0529464	0.0529464
	6.33333	0.016793	0.016793	0.006113	0.006113	0.0028002	0.0028002							6.33333	0.017414	0.017414	0.012875	0.012875	0.00898597	0.00898597							6.33333	0.036464	0.036464	0.0163218	0.0163218	0.0312635	0.0312635							6.33333	0.157796	0.157796	0.05528	0.05528	0.0549932	0.0549932
	6.5	0.017045	0.017045	0.005561	0.005561	0.00406029	0.00406029							6.5	0.017456	0.017456	0.0133843	0.0133843	0.00891396	0.00891396							6.5	0.035502	0.035502	0.0164509	0.0164509	0.0328917	0.0328917							6.5	0.162657	0.162657	0.0575598	0.0575598	0.0588202	0.0588202
	6.66667	0.017209	0.017209	0.00569	0.00569	0.00260818	0.00260818							6.66667	0.018149	0.018149	0.0132138	0.0132138	0.00845926	0.00845926							6.66667	0.037228	0.037228	0.0165644	0.0165644	0.032821	0.032821							6.66667	0.165396	0.165396	0.0579122	0.0579122	0.0594455	0.0594455
	6.83333	0.017032	0.017032	0.006255	0.006255	0.00351358	0.00351358							6.83333	0.019153	0.019153	0.0129064	0.0129064	0.0103221	0.0103221							6.83333	0.037789	0.037789	0.0163318	0.0163318	0.0316236	0.0316236							6.83333	0.170736	0.170736	0.0599595	0.0599595	0.0624364	0.0624364
	7	0.017341	0.017341	0.005229	0.005229	0.00274419	0.00274419							7	0.019829	0.019829	0.0126075	0.0126075	0.00873262	0.00873262							7	0.039066	0.039066	0.0167306	0.0167306	0.0330277	0.0330277							7	0.171113	0.171113	0.0612378	0.0612378	0.0644432	0.0644432
	7.16667	0.01672	0.01672	0.004397	0.004397	0.00400162	0.00400162							7.16667	0.018787	0.018787	0.012564	0.012564	0.00935133	0.00935133							7.16667	0.03964	0.03964	0.0168312	0.0168312	0.0352878	0.0352878							7.16667	0.175392	0.175392	0.0632929	0.0632929	0.0687115	0.0687115
	7.33333	0.018048	0.018048	0.0056	0.0056	0.00208548	0.00208548							7.33333	0.020334	0.020334	0.0128928	0.0128928	0.0075432	0.0075432							7.33333	0.041114	0.041114	0.0174354	0.0174354	0.033737	0.033737							7.33333	0.181992	0.181992	0.0639877	0.0639877	0.0692062	0.0692062
	7.5	0.017777	0.017777	0.005676	0.005676	-0.00086539	-0.00086539							7.5	0.019922	0.019922	0.0125911	0.0125911	0.00679248	0.00679248							7.5	0.041832	0.041832	0.0176793	0.0176793	0.0338317	0.0338317							7.5	0.184689	0.184689	0.0638635	0.0638635	0.0708037	0.0708037
	7.66667	0.017001	0.017001	0.006408	0.006408	0.00267086	0.00267086							7.66667	0.020112	0.020112	0.0133586	0.0133586	0.00791923	0.00791923							7.66667	0.043244	0.043244	0.0182414	0.0182414	0.0369626	0.0369626							7.66667	0.188385	0.188385	0.0679467	0.0679467	0.0743053	0.0743053
	7.83333	0.017581	0.017581	0.005993	0.005993	0.00171612	0.00171612							7.83333	0.020434	0.020434	0.0143217	0.0143217	0.0070085	0.0070085							7.83333	0.043077	0.043077	0.0198407	0.0198407	0.0350185	0.0350185							7.83333	0.194869	0.194869	0.0690402	0.0690402	0.0784335	0.0784335
	8	0.017694	0.017694	0.006451	0.006451	-0.00025468	-0.00025468							8	0.021269	0.021269	0.0132916	0.0132916	0.00535771	0.00535771							8	0.043507	0.043507	0.0191502	0.0191502	0.0348051	0.0348051							8	0.197395	0.197395	0.0707194	0.0707194	0.0762814	0.0762814
	8.16667	0.018127	0.018127	0.005652	0.005652	0.00338557	0.00338557							8.16667	0.021665	0.021665	0.0127066	0.0127066	0.00686048	0.00686048							8.16667	0.045706	0.045706	0.0185011	0.0185011	0.0362919	0.0362919							8.16667	0.199496	0.199496	0.0700417	0.0700417	0.079687	0.079687
	8.33333	0.017232	0.017232	0.006363	0.006363	0.00225216	0.00225216							8.33333	0.021496	0.021496	0.0129984	0.0129984	0.00581774	0.00581774							8.33333	0.046447	0.046447	0.0188606	0.0188606	0.037832	0.037832							8.33333	0.204853	0.204853	0.0727118	0.0727118	0.0786256	0.0786256
	8.5	0.018001	0.018001	0.005626	0.005626	0.00173479	0.00173479							8.5	0.021435	0.021435	0.0127723	0.0127723	0.00611643	0.00611643							8.5	0.04779	0.04779	0.018163	0.018163	0.0380387	0.0380387							8.5	0.20436	0.20436	0.0718122	0.0718122	0.0837793	0.0837793
	8.66667	0.017419	0.017419	0.005083	0.005083	0.00125609	0.00125609							8.66667	0.021641	0.021641	0.0129692	0.0129692	0.00496035	0.00496035							8.66667	0.049038	0.049038	0.0181844	0.0181844	0.038028	0.038028							8.66667	0.209518	0.209518	0.0726283	0.0726283	0.0813324	0.0813324
	8.83333	0.017975	0.017975	0.005427	0.005427	0.00149477	0.00149477							8.83333	0.02255	0.02255	0.0126139	0.0126139	0.00530304	0.00530304							8.83333	0.051197	0.051197	0.0177157	0.0177157	0.0386134	0.0386134							8.83333	0.213016	0.213016	0.072945	0.072945	0.0844153	0.0844153
	9	0.017645	0.017645	0.005267	0.005267	0.00149211	0.00149211							9	0.022772	0.022772	0.0135056	0.0135056	0.00515636	0.00515636							9	0.050601	0.050601	0.0189804	0.0189804	0.0393775	0.0393775							9	0.21812	0.21812	0.0745707	0.0745707	0.0852714	0.0852714
	9.16667	0.018058	0.018058	0.005811	0.005811	0.00295221	0.00295221							9.16667	0.023855	0.023855	0.0139457	0.0139457	0.00386561	0.00386561							9.16667	0.052268	0.052268	0.0196931	0.0196931	0.0392934	0.0392934							9.16667	0.220224	0.220224	0.0766223	0.0766223	0.0882742	0.0882742
	9.33333	0.018615	0.018615	0.005426	0.005426	0.00252685	0.00252685							9.33333	0.024075	0.024075	0.0143402	0.0143402	0.00416296	0.00416296							9.33333	0.053417	0.053417	0.0189954	0.0189954	0.0390881	0.0390881							9.33333	0.226161	0.226161	0.0765417	0.0765417	0.088953	0.088953
	9.5	0.01795	0.01795	0.004518	0.004518	0.00211748	0.00211748							9.5	0.023739	0.023739	0.0137874	0.0137874	0.00369626	0.00369626							9.5	0.053746	0.053746	0.0190325	0.0190325	0.0392894	0.0392894							9.5	0.228997	0.228997	0.0792702	0.0792702	0.0910531	0.0910531
	9.66667	0.018762	0.018762	0.005687	0.005687	0.00232416	0.00232416							9.66667	0.024566	0.024566	0.0145506	0.0145506	0.00407629	0.00407629							9.66667	0.055404	0.055404	0.0201774	0.0201774	0.0408856	0.0408856							9.66667	0.230628	0.230628	0.0823903	0.0823903	0.0955201	0.0955201
	9.83333	0.018707	0.018707	0.004541	0.004541	0.00385627	0.00385627							9.83333	0.024597	0.024597	0.0137831	0.0137831	0.00587908	0.00587908							9.83333	0.05626	0.05626	0.019932	0.019932	0.0428964	0.0428964							9.83333	0.234455	0.234455	0.0843648	0.0843648	0.0979909	0.0979909
	10	0.018473	0.018473	0.005582	0.005582	0.0028842	0.0028842							10	0.025171	0.025171	0.0136561	0.0136561	0.00273219	0.00273219							10	0.056041	0.056041	0.020701	0.020701	0.0421376	0.0421376							10	0.237851	0.237851	0.0841822	0.0841822	0.0948787	0.0948787
	10.1667	0.018884	0.018884	0.004727	0.004727	0.0010054	0.0010054							10.1667	0.025498	0.025498	0.0132973	0.0132973	0.00150944	0.00150944							10.1667	0.057789	0.057789	0.0205862	0.0205862	0.0410416	0.0410416							10.1667	0.242267	0.242267	0.084693	0.084693	0.0972682	0.0972682
	10.3333	0.019089	0.019089	0.004473	0.004473	0.00186947	0.00186947							10.3333	0.025524	0.025524	0.0123792	0.0123792	0.00230283	0.00230283							10.3333	0.059922	0.059922	0.0207274	0.0207274	0.041947	0.041947							10.3333	0.243334	0.243334	0.088632	0.088632	0.0987043	0.0987043
	10.5	0.018731	0.018731	0.004762	0.004762	0.00234283	0.00234283							10.5	0.026348	0.026348	0.0128072	0.0128072	0.00152411	0.00152411							10.5	0.05979	0.05979	0.021236	0.021236	0.0417496	0.0417496							10.5	0.24689	0.24689	0.0877574	0.0877574	0.102493	0.102493
	10.6667	0.018893	0.018893	0.00473	0.00473	0.00269352	0.00269352							10.6667	0.02682	0.02682	0.0125347	0.0125347	0.00211348	0.00211348							10.6667	0.061535	0.061535	0.0215171	0.0215171	0.0416469	0.0416469							10.6667	0.251431	0.251431	0.0907549	0.0907549	0.102247	0.102247
	10.8333	0.019297	0.019297	0.004749	0.004749	0.00260418	0.00260418							10.8333	0.028024	0.028024	0.0121574	0.0121574	0.00279753	0.00279753							10.8333	0.063236	0.063236	0.0221498	0.0221498	0.0433444	0.0433444							10.8333	0.255812	0.255812	0.0913427	0.0913427	0.10519	0.10519
	11	0.018593	0.018593	0.00498	0.00498	0.00054271	0.00054271							11	0.027227	0.027227	0.0126753	0.0126753	0.00182546	0.00182546							11	0.063689	0.063689	0.0221997	0.0221997	0.0441298	0.0441298							11	0.258016	0.258016	0.0916515	0.0916515	0.105225	0.105225
	11.1667	0.017494	0.017494	0.00542	0.00542	0.00173479	0.00173479							11.1667	0.028421	0.028421	0.0123714	0.0123714	0.00257752	0.00257752							11.1667	0.064033	0.064033	0.0226056	0.0226056	0.0447192	0.0447192							11.1667	0.260228	0.260228	0.093213	0.093213	0.108942	0.108942
	11.3333	0.017847	0.017847	0.00508	0.00508	0.0024175	0.0024175							11.3333	0.027588	0.027588	0.0121424	0.0121424	0.00285087	0.00285087							11.3333	0.065316	0.065316	0.0227547	0.0227547	0.0450699	0.0450699							11.3333	0.26278	0.26278	0.0954044	0.0954044	0.110105	0.110105
	11.5	0.017525	0.017525	0.004957	0.004957	0.0027922	0.0027922							11.5	0.027511	0.027511	0.0116145	0.0116145	0.00244151	0.00244151							11.5	0.067124	0.067124	0.0227989	0.0227989	0.0459646	0.0459646							11.5	0.267194	0.267194	0.0965208	0.0965208	0.112923	0.112923
	11.6667	0.018124	0.018124	0.004334	0.004334	0.00286287	0.00286287							11.6667	0.028038	0.028038	0.011887	0.011887	0.0032349	0.0032349							11.6667	0.067644	0.067644	0.0219943	0.0219943	0.0462833	0.0462833							11.6667	0.268442	0.268442	0.0993349	0.0993349	0.113157	0.113157
	11.8333	0.0184	0.0184	0.005242	0.005242	0.0028122	0.0028122							11.8333	0.028579	0.028579	0.0126032	0.0126032	0.00313489	0.00313489							11.8333	0.068166	0.068166	0.0224629	0.0224629	0.0462419	0.0462419							11.8333	0.271385	0.271385	0.0991694	0.0991694	0.117747	0.117747
	12	0.017178	0.017178	0.00378	0.00378	0.0028762	0.0028762							12	0.027661	0.027661	0.0119505	0.0119505	0.00283353	0.00283353							12	0.069219	0.069219	0.0214479	0.0214479	0.04725	0.04725							12	0.275188	0.275188	0.101099	0.101099	0.119215	0.119215
	12.1667	0.018761	0.018761	0.003996	0.003996	0.00311622	0.00311622							12.1667	0.030827	0.030827	0.0123108	0.0123108	0.00227216	0.00227216							12.1667	0.071124	0.071124	0.0212959	0.0212959	0.0474473	0.0474473							12.1667	0.279223	0.279223	0.103499	0.103499	0.11921	0.11921
	12.3333	0.018786	0.018786	0.004252	0.004252	0.00338691	0.00338691							12.3333	0.030671	0.030671	0.0126589	0.0126589	0.00290554	0.00290554							12.3333	0.072517	0.072517	0.0220021	0.0220021	0.0504249	0.0504249							12.3333	0.281248	0.281248	0.102976	0.102976	0.120649	0.120649
	12.5	0.018504	0.018504	0.003875	0.003875	0.00223882	0.00223882							12.5	0.030428	0.030428	0.0125076	0.0125076	0.00192547	0.00192547							12.5	0.073639	0.073639	0.0218666	0.0218666	0.0479074	0.0479074							12.5	0.284258	0.284258	0.104685	0.104685	0.12367	0.12367
	12.6667	0.018424	0.018424	0.003597	0.003597	0.00070138	0.00070138							12.6667	0.031305	0.031305	0.0124591	0.0124591	0.00186813	0.00186813							12.6667	0.074742	0.074742	0.0225992	0.0225992	0.0499182	0.0499182							12.6667	0.287918	0.287918	0.103177	0.103177	0.124726	0.124726
	12.8333	0.018456	0.018456	0.003641	0.003641	0.00188813	0.00188813							12.8333	0.030678	0.030678	0.0125198	0.0125198	0.00149344	0.00149344							12.8333	0.076858	0.076858	0.0225935	0.0225935	0.0498915	0.0498915							12.8333	0.292862	0.292862	0.103769	0.103769	0.128334	0.128334
	13	0.018706	0.018706	0.004078	0.004078	0.00203081	0.00203081							13	0.03184	0.03184	0.0122102	0.0122102	0.00138543	0.00138543							13	0.078236	0.078236	0.0232012	0.0232012	0.0504702	0.0504702							13	0.295378	0.295378	0.105721	0.105721	0.128942	0.128942
	13.1667	0.018807	0.018807	0.002937	0.002937	0.00211482	0.00211482							13.1667	0.033586	0.033586	0.0124106	0.0124106	0.00125209	0.00125209							13.1667	0.079162	0.079162	0.0224672	0.0224672	0.0507849	0.0507849							13.1667	0.29528	0.29528	0.104038	0.104038	0.133589	0.133589
	13.3333	0.0183	0.0183	0.003497	0.003497	0.00192147	0.00192147							13.3333	0.032365	0.032365	0.0127388	0.0127388	0.00137743	0.00137743							13.3333	0.081695	0.081695	0.02311	0.02311	0.0511956	0.0511956							13.3333	0.299345	0.299345	0.105052	0.105052	0.131923	0.131923
	13.5	0.018821	0.018821	0.003596	0.003596	0.00213615	0.00213615							13.5	0.03208	0.03208	0.0130769	0.0130769	0.00199747	0.00199747							13.5	0.081157	0.081157	0.0236278	0.0236278	0.051585	0.051585							13.5	0.303901	0.303901	0.108639	0.108639	0.136935	0.136935
	13.6667	0.018944	0.018944	0.003822	0.003822	0.0014601	0.0014601							13.6667	0.03367	0.03367	0.0134571	0.0134571	0.00154011	0.00154011							13.6667	0.082334	0.082334	0.0244082	0.0244082	0.051481	0.051481							13.6667	0.306967	0.306967	0.10834	0.10834	0.137979	0.137979
	13.8333	0.019464	0.019464	0.003384	0.003384	0.00257218	0.00257218							13.8333	0.033793	0.033793	0.0137495	0.0137495	0.00168545	0.00168545							13.8333	0.084654	0.084654	0.0235665	0.0235665	0.0537118	0.0537118							13.8333	0.312363	0.312363	0.111665	0.111665	0.138672	0.138672
	14	0.019116	0.019116	0.003847	0.003847	0.00166945	0.00166945							14	0.03476	0.03476	0.0127759	0.0127759	0.00060271	0.00060271							14	0.084976	0.084976	0.0242791	0.0242791	0.0526717	0.0526717							14	0.314404	0.314404	0.109531	0.109531	0.140386	0.140386
	14.1667	0.019073	0.019073	0.003172	0.003172	0.00248418	0.00248418							14.1667	0.034898	0.034898	0.0130519	0.0130519	0.00131609	0.00131609							14.1667	0.086859	0.086859	0.0239831	0.0239831	0.0541358	0.0541358							14.1667	0.314453	0.314453	0.111647	0.111647	0.14652	0.14652
	14.3333	0.019388	0.019388	0.003795	0.003795	0.00274953	0.00274953							14.3333	0.035617	0.035617	0.0134906	0.0134906	0.00114675	0.00114675							14.3333	0.086578	0.086578	0.0248255	0.0248255	0.0549345	0.0549345							14.3333	0.318873	0.318873	0.113867	0.113867	0.148085	0.148085
	14.5	0.019294	0.019294	0.004207	0.004207	0.00253885	0.00253885							14.5	0.03473	0.03473	0.0139536	0.0139536	0.00157878	0.00157878							14.5	0.088275	0.088275	0.0253627	0.0253627	0.0556199	0.0556199							14.5	0.323154	0.323154	0.11499	0.11499	0.148437	0.148437
	14.6667	0.019716	0.019716	0.004186	0.004186	0.00307622	0.00307622							14.6667	0.036652	0.036652	0.0138908	0.0138908	0.0028002	0.0028002							14.6667	0.090286	0.090286	0.0254775	0.0254775	0.056416	0.056416							14.6667	0.324161	0.324161	0.117461	0.117461	0.157088	0.157088
	14.8333	0.021071	0.021071	0.003372	0.003372	0.00283487	0.00283487							14.8333	0.037665	0.037665	0.0135099	0.0135099	0.00253885	0.00253885							14.8333	0.092563	0.092563	0.0261687	0.0261687	0.056568	0.056568							14.8333	0.331199	0.331199	0.117765	0.117765	0.151815	0.151815
	15	0.021991	0.021991	0.00406	0.00406	0.00373493	0.00373493							15	0.038882	0.038882	0.0135741	0.0135741	0.00097874	0.00097874							15	0.095442	0.095442	0.0261373	0.0261373	0.0558626	0.0558626							15	0.331919	0.331919	0.119414	0.119414	0.157254	0.157254
	15.1667	0.022072	0.022072	0.003851	0.003851	0.00138276	0.00138276							15.1667	0.038632	0.038632	0.0134057	0.0134057	0.00152144	0.00152144							15.1667	0.096821	0.096821	0.0256865	0.0256865	0.057132	0.057132							15.1667	0.337557	0.337557	0.119683	0.119683	0.160609	0.160609
	15.3333	0.022154	0.022154	0.003734	0.003734	0.00305888	0.00305888							15.3333	0.040258	0.040258	0.0135976	0.0135976	0.00284687	0.00284687							15.3333	0.096329	0.096329	0.0265575	0.0265575	0.0573387	0.0573387							15.3333	0.339234	0.339234	0.120562	0.120562	0.162482	0.162482
	15.5	0.022131	0.022131	0.003374	0.003374	0.00295621	0.00295621							15.5	0.039759	0.039759	0.014047	0.014047	0.00241217	0.00241217							15.5	0.098027	0.098027	0.0268685	0.0268685	0.0576587	0.0576587							15.5	0.345037	0.345037	0.118823	0.118823	0.168205	0.168205
	15.6667	0.022789	0.022789	0.004177	0.004177	0.00290287	0.00290287							15.6667	0.040676	0.040676	0.014266	0.014266	0.00109608	0.00109608							15.6667	0.097522	0.097522	0.0277274	0.0277274	0.0599602	0.0599602							15.6667		0.34344	0.124193	0.124193	0.163582	0.163582
	15.8333	0.022187	0.022187	0.003679	0.003679	0.00147877	0.00147877							15.8333	0.040502	0.040502	0.0142574	0.0142574	0.00236283	0.00236283							15.8333	0.098335	0.098335	0.0280498	0.0280498	0.0588535	0.0588535							15.8333		0.346745	0.123935	0.123935	0.168581	0.168581
	16	0.022486	0.022486	0.003843	0.003843	0.004671	0.004671							16	0.040738	0.040738	0.0141362	0.0141362	0.0043003	0.0043003							16	0.100728	0.100728	0.0274834	0.0274834	0.0624404	0.0624404							16		0.35159	0.125556	0.125556	0.169432	0.169432
	16.1667	0.022212	0.022212	0.003437	0.003437	0.00339224	0.00339224							16.1667	0.039991	0.039991	0.0138601	0.0138601	0.00330557	0.00330557							16.1667	0.10208	0.10208	0.0271432	0.0271432	0.061399	0.061399							16.1667		0.355167	0.124147	0.124147	0.172816	0.172816
	16.3333	0.023821	0.023821	0.004214	0.004214	0.00391628	0.00391628							16.3333	0.042328	0.042328	0.0145784	0.0145784	0.0042123	0.0042123							16.3333	0.103245	0.103245	0.0279193	0.0279193	0.0611243	0.0611243							16.3333		0.360732	0.126146	0.126146	0.177723	0.177723
	16.5	0.022976	0.022976	0.003824	0.003824	0.00284153	0.00284153							16.5	0.042486	0.042486	0.0139842	0.0139842	0.00218549	0.00218549							16.5	0.104197	0.104197	0.0285163	0.0285163	0.0614217	0.0614217							16.5		0.359375	0.131621	0.131621	0.176872	0.176872
	16.6667	0.023018	0.023018	0.0041	0.0041	0.00301221	0.00301221							16.6667	0.042965	0.042965	0.0140877	0.0140877	0.00313089	0.00313089							16.6667	0.106049	0.106049	0.0285534	0.0285534	0.0623617	0.0623617							16.6667		0.362197	0.1265	0.1265	0.181279	0.181279
	16.8333	0.023639	0.023639	0.003935	0.003935	0.00409362	0.00409362							16.8333	0.042585	0.042585	0.0146027	0.0146027	0.00405362	0.00405362							16.8333	0.108017	0.108017	0.0294059	0.0294059	0.0638192	0.0638192							16.8333		0.365359	0.130351	0.130351	0.181335	0.181335
	17	0.023061	0.023061	0.004167	0.004167	0.00531771	0.00531771							17	0.044402	0.044402	0.0141897	0.0141897	0.00414296	0.00414296							17	0.106689	0.106689	0.0292874	0.0292874	0.0648299	0.0648299							17		0.36574	0.135267	0.135267	0.18486	0.18486
	17.1667	0.023418	0.023418	0.003471	0.003471	0.00451499	0.00451499							17.1667	0.043328	0.043328	0.0144151	0.0144151	0.00509636	0.00509636							17.1667	0.109294	0.109294	0.0298446	0.0298446	0.0645966	0.0645966							17.1667		0.369513	0.133828	0.133828	0.185637	0.185637
	17.3333	0.023284	0.023284	0.004324	0.004324	0.00460433	0.00460433							17.3333	0.044044	0.044044	0.0140263	0.0140263	0.00483768	0.00483768							17.3333	0.110402	0.110402	0.0305964	0.0305964	0.0637298	0.0637298							17.3333		0.373739	0.137169	0.137169	0.185989	0.185989
	17.5	0.023677	0.023677	0.004415	0.004415	0.00353625	0.00353625							17.5	0.046344	0.046344	0.0154929	0.0154929	0.00451499	0.00451499							17.5	0.110057	0.110057	0.0307676	0.0307676	0.0640499	0.0640499							17.5		0.37407	0.137087	0.137087	0.187404	0.187404
	17.6667	0.023524	0.023524	0.004505	0.004505	0.00397761	0.00397761							17.6667	0.04607	0.04607	0.0151712	0.0151712	0.00407229	0.00407229							17.6667	0.110748	0.110748	0.0308354	0.0308354	0.0663607	0.0663607							17.6667		0.375266	0.13741	0.13741	0.191243	0.191243
	17.8333	0.02336	0.02336	0.003774	0.003774	0.00445631	0.00445631							17.8333	0.046862	0.046862	0.0145364	0.0145364	0.00519237	0.00519237							17.8333	0.111416	0.111416	0.0306913	0.0306913	0.0656246	0.0656246							17.8333		0.377258	0.139824	0.139824	0.193542	0.193542
	18	0.02376	0.02376	0.004492	0.004492	0.00268952	0.00268952							18	0.045249	0.045249	0.014587	0.014587	0.00454299	0.00454299							18	0.111871	0.111871	0.0307833	0.0307833	0.0676421	0.0676421							18		0.377412	0.14392	0.14392	0.196618	0.196618
	18.1667	0.024183	0.024183	0.004013	0.004013	0.00383094	0.00383094							18.1667	0.046812	0.046812	0.0146391	0.0146391	0.00345758	0.00345758							18.1667	0.115049	0.115049	0.0316914	0.0316914	0.0670394	0.0670394							18.1667		0.386218	0.143078	0.143078	0.196319	0.196319
	18.3333	0.023715	0.023715	0.004368	0.004368	0.00407495	0.00407495							18.3333	0.04807	0.04807	0.0148338	0.0148338	0.00384694	0.00384694							18.3333	0.117401	0.117401	0.0317784	0.0317784	0.0684982	0.0684982							18.3333		0.388572	0.145436	0.145436	0.197782	0.197782
	18.5	0.023965	0.023965	0.004368	0.004368	0.00493635	0.00493635							18.5	0.047659	0.047659	0.0151192	0.0151192	0.00645912	0.00645912							18.5	0.117162	0.117162	0.030824	0.030824	0.0708223	0.0708223							18.5		0.39063	0.143333	0.143333	0.204978	0.204978
	18.6667	0.023981	0.023981	0.004719	0.004719	0.00201881	0.00201881							18.6667	0.049099	0.049099	0.0155379	0.0155379	0.00430297	0.00430297							18.6667	0.118514	0.118514	0.0308026	0.0308026	0.0667887	0.0667887							18.6667		0.390971	0.145563	0.145563	0.19967	0.19967
	18.8333	0.023721	0.023721	0.003933	0.003933	0.00376693	0.00376693							18.8333	0.049252	0.049252	0.0153703	0.0153703	0.00496968	0.00496968							18.8333	0.119361	0.119361	0.0312584	0.0312584	0.0689729	0.0689729							18.8333		0.394663	0.149103	0.149103	0.201896	0.201896
	19	0.02453	0.02453	0.003876	0.003876	0.00419896	0.00419896							19	0.048594	0.048594	0.0151049	0.0151049	0.00573641	0.00573641							19	0.12041	0.12041	0.0310465	0.0310465	0.070957	0.070957							19		0.397008	0.145613	0.145613	0.202713	0.202713
	19.1667	0.024617	0.024617	0.00393	0.00393	0.00365092	0.00365092							19.1667	0.04977	0.04977	0.0155172	0.0155172	0.00546439	0.00546439							19.1667	0.122502	0.122502	0.0317969	0.0317969	0.0705263	0.0705263							19.1667		0.40049	0.150723	0.150723	0.208241	0.208241
	19.3333	0.024966	0.024966	0.004442	0.004442	0.00370693	0.00370693							19.3333	0.050731	0.050731	0.015799	0.015799	0.00684582	0.00684582							19.3333	0.123339	0.123339	0.0313404	0.0313404	0.0734319	0.0734319							19.3333		0.400364	0.150256	0.150256	0.207397	0.207397
	19.5	0.024693	0.024693	0.004507	0.004507	0.00379227	0.00379227							19.5	0.050068	0.050068	0.0154965	0.0154965	0.00455632	0.00455632							19.5	0.124327	0.124327	0.0326159	0.0326159	0.0722531	0.0722531							19.5		0.403422	0.155109	0.155109	0.209896	0.209896
	19.6667	0.024777	0.024777	0.004843	0.004843	0.00302288	0.00302288							19.6667	0.051017	0.051017	0.0159152	0.0159152	0.00575374	0.00575374							19.6667	0.125017	0.125017	0.0322414	0.0322414	0.0731532	0.0731532							19.6667		0.406934	0.154051	0.154051	0.21422	0.21422
	19.8333	0.024469	0.024469	0.004532	0.004532	0.00277753	0.00277753							19.8333	0.052421	0.052421	0.0151434	0.0151434	0.00481367	0.00481367							19.8333	0.127546	0.127546	0.033143	0.033143	0.0719211	0.0719211							19.8333		0.407824	0.158627	0.158627	0.214666	0.214666
	20	0.025266	0.025266	0.00466	0.00466	0.00356825	0.00356825							20	0.051298	0.051298	0.0154915	0.0154915	0.00612843	0.00612843							20	0.127621	0.127621	0.0332044	0.0332044	0.0745866	0.0745866							20		0.41449	0.158278	0.158278	0.218422	0.218422
	20.1667	0.025305	0.025305	0.004242	0.004242	0.00266019	0.00266019							20.1667	0.051759	0.051759	0.0162669	0.0162669	0.00489768	0.00489768							20.1667	0.129233	0.129233	0.0337672	0.0337672	0.0740212	0.0740212							20.1667		0.41526	0.158211	0.158211	0.218194	0.218194
	20.3333	0.025119	0.025119	0.004037	0.004037	0.00411096	0.00411096							20.3333	0.053572	0.053572	0.0153902	0.0153902	0.00526971	0.00526971							20.3333	0.129001	0.129001	0.033372	0.033372	0.075388	0.075388							20.3333		0.417351	0.158918	0.158918	0.220413	0.220413
	20.5	0.024909	0.024909	0.00418	0.00418	0.00410562	0.00410562							20.5	0.05492	0.05492	0.0156363	0.0156363	0.00689649	0.00689649							20.5	0.131067	0.131067	0.0341688	0.0341688	0.0759214	0.0759214							20.5		0.418161	0.161178	0.161178	0.225491	0.225491
	20.6667	0.024995	0.024995	0.003765	0.003765	0.00509369	0.00509369							20.6667	0.054369	0.054369	0.0151869	0.0151869	0.00744053	0.00744053							20.6667	0.131672	0.131672	0.0342537	0.0342537	0.0785042	0.0785042							20.6667		0.422615	0.160944	0.160944	0.230588	0.230588
	20.8333	0.025683	0.025683	0.005441	0.005441	0.00499502	0.00499502							20.8333	0.054676	0.054676	0.0164453	0.0164453	0.00675114	0.00675114							20.8333	0.13259	0.13259	0.0358344	0.0358344	0.0777668	0.0777668							20.8333		0.419278	0.165256	0.165256	0.226284	0.226284
	21	0.025455	0.025455	0.004976	0.004976	0.00621911	0.00621911							21	0.054721	0.054721	0.0162862	0.0162862	0.00848193	0.00848193							21	0.132526	0.132526	0.0356597	0.0356597	0.080007	0.080007							21		0.421101	0.167148	0.167148	0.230238	0.230238
	21.1667	0.025129	0.025129	0.004115	0.004115	0.00530704	0.00530704							21.1667	0.056391	0.056391	0.016167	0.016167	0.00703783	0.00703783							21.1667	0.136576	0.136576	0.0357631	0.0357631	0.0798763	0.0798763							21.1667		0.428599	0.163864	0.163864	0.229067	0.229067
	21.3333	0.025423	0.025423	0.004991	0.004991	0.00384561	0.00384561							21.3333	0.055545	0.055545	0.0162705	0.0162705	0.00671381	0.00671381							21.3333	0.136552	0.136552	0.0356097	0.0356097	0.0790296	0.0790296							21.3333		0.43095	0.167959	0.167959	0.234439	0.234439
	21.5	0.025003	0.025003	0.004864	0.004864	0.00633378	0.00633378							21.5	0.057707	0.057707	0.0163104	0.0163104	0.00757387	0.00757387							21.5	0.135683	0.135683	0.0364786	0.0364786	0.0820258	0.0820258							21.5		0.431189	0.168639	0.168639	0.235105	0.235105
	21.6667	0.025145	0.025145	0.004146	0.004146	0.00735652	0.00735652							21.6667	0.058353	0.058353	0.016197	0.016197	0.00969268	0.00969268							21.6667	0.137756	0.137756	0.0368088	0.0368088	0.0831592	0.0831592							21.6667		0.436798	0.172327	0.172327	0.233243	0.233243
	21.8333	0.025766	0.025766	0.004162	0.004162	0.00677248	0.00677248							21.8333	0.059213	0.059213	0.015861	0.015861	0.00851393	0.00851393							21.8333	0.140128	0.140128	0.0370014	0.0370014	0.0835286	0.0835286							21.8333		0.437079	0.174859	0.174859	0.244489	0.244489
	22	0.025901	0.025901	0.004446	0.004446	0.00635245	0.00635245							22	0.056708	0.056708	0.0173334	0.0173334	0.00757387	0.00757387							22	0.14266	0.14266	0.03755	0.03755	0.0834272	0.0834272							22		0.438029	0.173733	0.173733	0.237683	0.237683
	22.1667	0.026533	0.026533	0.003955	0.003955	0.0056244	0.0056244							22.1667	0.057823	0.057823	0.0155172	0.0155172	0.00951667	0.00951667							22.1667	0.143784	0.143784	0.0364422	0.0364422	0.0812004	0.0812004							22.1667		0.44436	0.17413	0.17413	0.242481	0.242481
	22.3333	0.026158	0.026158	0.004206	0.004206	0.00567507	0.00567507							22.3333	0.061067	0.061067	0.0162676	0.0162676	0.0102301	0.0102301							22.3333	0.144483	0.144483	0.0378503	0.0378503	0.0821885	0.0821885							22.3333		0.445416	0.172609	0.172609	0.24512	0.24512
	22.5	0.026898	0.026898	0.003985	0.003985	0.00547905	0.00547905							22.5	0.059922	0.059922	0.0166364	0.0166364	0.0103207	0.0103207							22.5	0.14449	0.14449	0.0387056	0.0387056	0.0859834	0.0859834							22.5		0.447275	0.17321	0.17321	0.245835	0.245835
	22.6667	0.02627	0.02627	0.004284	0.004284	0.00356959	0.00356959							22.6667	0.06003	0.06003	0.0167641	0.0167641	0.00976336	0.00976336							22.6667	0.145706	0.145706	0.0387891	0.0387891	0.0828219	0.0828219							22.6667		0.448817	0.175747	0.175747	0.247469	0.247469
	22.8333	0.026428	0.026428	0.004226	0.004226	0.00656313	0.00656313							22.8333	0.06248	0.06248	0.0165836	0.0165836	0.0101167	0.0101167							22.8333	0.147573	0.147573	0.0384395	0.0384395	0.0843513	0.0843513							22.8333		0.451477	0.177633	0.177633	0.251126	0.251126
	23	0.026382	0.026382	0.004092	0.004092	0.00507103	0.00507103							23	0.060394	0.060394	0.0154651	0.0154651	0.00994204	0.00994204							23	0.147943	0.147943	0.0391122	0.0391122	0.0846833	0.0846833							23		0.453228	0.176798	0.176798	0.247627	0.247627
	23.1667	0.026634	0.026634	0.004526	0.004526	0.00642445	0.00642445							23.1667	0.060972	0.060972	0.0153046	0.0153046	0.0116195	0.0116195							23.1667	0.150746	0.150746	0.039633	0.039633	0.0873915	0.0873915							23.1667		0.457957	0.173946	0.173946	0.251606	0.251606
	23.3333	0.026857	0.026857	0.004528	0.004528	0.0042923	0.0042923							23.3333	0.062607	0.062607	0.0153489	0.0153489	0.0107888	0.0107888							23.3333	0.149139	0.149139	0.0390238	0.0390238	0.0861448	0.0861448							23.3333		0.45876	0.178278	0.178278	0.249954	0.249954
	23.5	0.026383	0.026383	0.004893	0.004893	0.00481901	0.00481901							23.5	0.063476	0.063476	0.0158767	0.0158767	0.0111395	0.0111395							23.5	0.152611	0.152611	0.0395523	0.0395523	0.0867608	0.0867608							23.5		0.460379	0.182202	0.182202	0.254277	0.254277
	23.6667	0.026909	0.026909	0.004704	0.004704	0.00420696	0.00420696							23.6667	0.064219	0.064219	0.0159766	0.0159766	0.0117702	0.0117702							23.6667	0.153194	0.153194	0.0407507	0.0407507	0.0882556	0.0882556							23.6667		0.459214	0.181811	0.181811	0.259801	0.259801
	23.8333	0.027119	0.027119	0.003254	0.003254	0.00606443	0.00606443							23.8333	0.062427	0.062427	0.0148666	0.0148666	0.0108541	0.0108541							23.8333	0.152113	0.152113	0.0399318	0.0399318	0.089889	0.089889							23.8333		0.460575	0.187132	0.187132	0.263891	0.263891
	24	0.027101	0.027101	0.00426	0.00426	0.00621244	0.00621244							24	0.06434	0.06434	0.015774	0.015774	0.0116795	0.0116795							24	0.156573	0.156573	0.0416438	0.0416438	0.0904611	0.0904611							24		0.466649	0.186619	0.186619	0.26172	0.26172
	24.1667	0.027198	0.027198	0.004954	0.004954	0.00552839	0.00552839							24.1667	0.0649	0.0649	0.0162976	0.0162976	0.0105341	0.0105341							24.1667	0.1573	0.1573	0.0419356	0.0419356	0.0906757	0.0906757							24.1667		0.46641	0.189127	0.189127	0.263577	0.263577
	24.3333	0.02709	0.02709	0.004833	0.004833	0.00758987	0.00758987							24.3333	0.065024	0.065024	0.0165465	0.0165465	0.0120942	0.0120942							24.3333	0.158808	0.158808	0.0431233	0.0431233	0.0927812	0.0927812							24.3333		0.47061	0.191857	0.191857	0.262009	0.262009
	24.5	0.027243	0.027243	0.005013	0.005013	0.00676848	0.00676848							24.5	0.065147	0.065147	0.0160914	0.0160914	0.0103954	0.0103954							24.5	0.157579	0.157579	0.0439044	0.0439044	0.0917625	0.0917625							24.5		0.469906	0.193925	0.193925	0.263292	0.263292
	24.6667	0.026915	0.026915	0.005046	0.005046	0.00530304	0.00530304							24.6667	0.06638	0.06638	0.0171165	0.0171165	0.0113568	0.0113568							24.6667	0.157813	0.157813	0.0431575	0.0431575	0.0917878	0.0917878							24.6667		0.473274	0.193858	0.193858	0.262835	0.262835
	24.8333	0.027901	0.027901	0.004581	0.004581	0.004703	0.004703							24.8333	0.067556	0.067556	0.0162605	0.0162605	0.0108208	0.0108208							24.8333	0.159062	0.159062	0.0440763	0.0440763	0.0912731	0.0912731							24.8333		0.475411	0.192653	0.192653	0.261288	0.261288
	25	0.028017	0.028017	0.004749	0.004749	0.00669514	0.00669514							25	0.066711	0.066711	0.0167078	0.0167078	0.0116435	0.0116435							25	0.160915	0.160915	0.0429214	0.0429214	0.0926505	0.0926505							25		0.477501	0.196395	0.196395	0.267243	0.267243
	25.1667	0.026719	0.026719	0.005129	0.005129	0.00585641	0.00585641							25.1667	0.066571	0.066571	0.0166856	0.0166856	0.0119475	0.0119475							25.1667	0.161318	0.161318	0.0440571	0.0440571	0.0926159	0.0926159							25.1667		0.480664	0.199402	0.199402	0.27086	0.27086
	25.3333	0.027647	0.027647	0.004298	0.004298	0.00647646	0.00647646							25.3333	0.066687	0.066687	0.016548	0.016548	0.0116862	0.0116862							25.3333	0.164097	0.164097	0.0432118	0.0432118	0.0934679	0.0934679							25.3333		0.483153	0.199078	0.199078	0.273189	0.273189
	25.5	0.027115	0.027115	0.004473	0.004473	0.00495368	0.00495368							25.5	0.067922	0.067922	0.0174988	0.0174988	0.00961401	0.00961401							25.5	0.163004	0.163004	0.0426454	0.0426454	0.0927479	0.0927479							25.5		0.48129	0.19863	0.19863	0.269799	0.269799
	25.6667	0.027361	0.027361	0.004642	0.004642	0.004711	0.004711							25.6667	0.067613	0.067613	0.0164338	0.0164338	0.0108288	0.0108288							25.6667	0.165885	0.165885	0.0430291	0.0430291	0.0920518	0.0920518							25.6667		0.487843	0.202268	0.202268	0.275131	0.275131
	25.8333	0.028454	0.028454	0.00468	0.00468	0.00554973	0.00554973							25.8333	0.068826	0.068826	0.0174446	0.0174446	0.0117608	0.0117608							25.8333	0.168765	0.168765	0.0426033	0.0426033	0.0960361	0.0960361							25.8333		0.486843	0.2029	0.2029	0.276042	0.276042
	26	0.027721	0.027721	0.004579	0.004579	0.00565907	0.00565907							26	0.070109	0.070109	0.017277	0.017277	0.0116062	0.0116062							26	0.168893	0.168893	0.0437225	0.0437225	0.0950561	0.0950561							26		0.490606	0.19979	0.19979	0.276488	0.276488
	26.1667	0.027679	0.027679	0.004846	0.004846	0.00472033	0.00472033							26.1667	0.070501	0.070501	0.0171614	0.0171614	0.0115955	0.0115955							26.1667	0.170286	0.170286	0.0449858	0.0449858	0.0940707	0.0940707							26.1667		0.491351	0.204404	0.204404	0.277416	0.277416
	26.3333	0.028223	0.028223	0.004282	0.004282	0.00574041	0.00574041							26.3333	0.07075	0.07075	0.017093	0.017093	0.0123542	0.0123542							26.3333	0.174564	0.174564	0.0446748	0.0446748	0.0976189	0.0976189							26.3333		0.492445	0.202648	0.202648	0.27806	0.27806
	26.5	0.028353	0.028353	0.004432	0.004432	0.00542172	0.00542172							26.5	0.070317	0.070317	0.0171636	0.0171636	0.0135543	0.0135543							26.5	0.171342	0.171342	0.0436497	0.0436497	0.0994817	0.0994817							26.5		0.496968	0.20672	0.20672	0.290036	0.290036
	26.6667	0.028148	0.028148	0.005508	0.005508	0.0065378	0.0065378							26.6667	0.07054	0.07054	0.0178091	0.0178091	0.0123142	0.0123142							26.6667	0.173848	0.173848	0.0458903	0.0458903	0.100191	0.100191							26.6667		0.500648	0.210607	0.210607	0.286428	0.286428
	26.8333	0.028414	0.028414	0.005013	0.005013	0.00655646	0.00655646							26.8333	0.070924	0.070924	0.0170915	0.0170915	0.013897	0.013897							26.8333	0.176335	0.176335	0.0445899	0.0445899	0.104538	0.104538							26.8333		0.50432	0.208578	0.208578	0.294662	0.294662
	27	0.028962	0.028962	0.005059	0.005059	0.00494435	0.00494435							27	0.072027	0.072027	0.0176622	0.0176622	0.0140077	0.0140077							27	0.177084	0.177084	0.0470024	0.0470024	0.101983	0.101983							27		0.504534	0.212249	0.212249	0.29774	0.29774
	27.1667	0.030162	0.030162	0.004968	0.004968	0.00592975	0.00592975							27.1667	0.074381	0.074381	0.017349	0.017349	0.014225	0.014225							27.1667	0.178835	0.178835	0.0470788	0.0470788	0.102354	0.102354							27.1667		0.510025	0.212328	0.212328	0.300184	0.300184
	27.3333	0.029213	0.029213	0.005153	0.005153	0.00419096	0.00419096							27.3333	0.073697	0.073697	0.0169553	0.0169553	0.0139717	0.0139717							27.3333	0.177752	0.177752	0.0465552	0.0465552	0.102093	0.102093							27.3333		0.504821	0.217309	0.217309	0.302733	0.302733
	27.5	0.028327	0.028327	0.005072	0.005072	0.00606976	0.00606976							27.5	0.072521	0.072521	0.0168269	0.0168269	0.0145744	0.0145744							27.5	0.179488	0.179488	0.0476651	0.0476651	0.108462	0.108462							27.5		0.505804	0.217978	0.217978	0.304879	0.304879
	27.6667	0.029662	0.029662	0.005384	0.005384	0.00671247	0.00671247							27.6667	0.073591	0.073591	0.0169096	0.0169096	0.0164438	0.0164438							27.6667	0.181405	0.181405	0.0496575	0.0496575	0.107822	0.107822							27.6667		0.508988	0.21751	0.21751	0.310429	0.310429
	27.8333	0.029812	0.029812	0.005223	0.005223	0.0052457	0.0052457							27.8333	0.073761	0.073761	0.0167056	0.0167056	0.0162638	0.0162638							27.8333	0.179998	0.179998	0.0495918	0.0495918	0.111048	0.111048							27.8333		0.511108	0.221316	0.221316	0.311419	0.311419
	28	0.029275	0.029275	0.004406	0.004406	0.00628444	0.00628444							28	0.073952	0.073952	0.0152233	0.0152233	0.0161785	0.0161785							28	0.183027	0.183027	0.047643	0.047643	0.109429	0.109429							28		0.514027	0.224215	0.224215	0.311586	0.311586
	28.1667	0.029077	0.029077	0.00461	0.00461	0.00497902	0.00497902							28.1667	0.073604	0.073604	0.0154723	0.0154723	0.0152824	0.0152824							28.1667	0.184159	0.184159	0.0492487	0.0492487	0.11188	0.11188							28.1667		0.516061	0.227103	0.227103	0.314452	0.314452
	28.3333	0.028644	0.028644	0.005527	0.005527	0.00696849	0.00696849							28.3333	0.074329	0.074329	0.0151677	0.0151677	0.0182906	0.0182906							28.3333	0.185248	0.185248	0.0487936	0.0487936	0.1151	0.1151							28.3333		0.514201	0.22827	0.22827	0.318909	0.318909
	28.5	0.029182	0.029182	0.005192	0.005192	0.00528171	0.00528171							28.5	0.075683	0.075683	0.0148117	0.0148117	0.0164852	0.0164852							28.5	0.18369	0.18369	0.0489883	0.0489883	0.108429	0.108429							28.5		0.513196	0.231435	0.231435	0.320689	0.320689
	28.6667	0.028599	0.028599	0.005838	0.005838	0.00470967	0.00470967							28.6667	0.075053	0.075053	0.0149644	0.0149644	0.018208	0.018208							28.6667	0.184427	0.184427	0.0513438	0.0513438	0.110901	0.110901							28.6667		0.507788	0.230235	0.230235	0.316838	0.316838
	28.8333	0.029001	0.029001	0.005801	0.005801	0.0042883	0.0042883							28.8333	0.075068	0.075068	0.0151192	0.0151192	0.0165878	0.0165878							28.8333	0.182746	0.182746	0.052769	0.052769	0.110617	0.110617							28.8333		0.503993	0.232345	0.232345	0.320276	0.320276
	29	0.02985	0.02985	0.006189	0.006189	0.00494435	0.00494435							29	0.076284	0.076284	0.0152561	0.0152561	0.0171985	0.0171985							29	0.181263	0.181263	0.0529759	0.0529759	0.113575	0.113575							29		0.505818	0.235623	0.235623	0.322024	0.322024
	29.1667	0.028488	0.028488	0.006344	0.006344	0.00480167	0.00480167							29.1667	0.074738	0.074738	0.0150286	0.0150286	0.0183333	0.0183333							29.1667	0.182972	0.182972	0.0510042	0.0510042	0.109653	0.109653							29.1667		0.505815	0.23249	0.23249	0.319253	0.319253
	29.3333	0.028293	0.028293	0.005289	0.005289	0.0060951	0.0060951							29.3333	0.075164	0.075164	0.0150892	0.0150892	0.018856	0.018856							29.3333	0.182581	0.182581	0.0529531	0.0529531	0.115192	0.115192							29.3333		0.502241	0.233941	0.233941	0.323358	0.323358
	29.5	0.028747	0.028747	0.005545	0.005545	0.00488168	0.00488168							29.5	0.075281	0.075281	0.0160572	0.0160572	0.0168412	0.0168412							29.5	0.181813	0.181813	0.0550831	0.0550831	0.114088	0.114088							29.5		0.504662	0.236571	0.236571	0.324811	0.324811
	29.6667	0.028345	0.028345	0.006328	0.006328	0.00395895	0.00395895							29.6667	0.076366	0.076366	0.015744	0.015744	0.0177933	0.0177933							29.6667	0.182631	0.182631	0.0533297	0.0533297	0.113169	0.113169							29.6667		0.503858	0.240906	0.240906	0.327306	0.327306
	29.8333	0.028547	0.028547	0.006474	0.006474	0.0024255	0.0024255							29.8333	0.074354	0.074354	0.0156163	0.0156163	0.0173946	0.0173946							29.8333	0.182852	0.182852	0.0536735	0.0536735	0.113732	0.113732							29.8333		0.505733	0.237699	0.237699	0.334397	0.334397
	30	0.029414	0.029414	0.005355	0.005355	0.00519637	0.00519637							30	0.07566	0.07566	0.0149002	0.0149002	0.0183973	0.0183973							30	0.184949	0.184949	0.0515214	0.0515214	0.109918	0.109918							30		0.506409	0.237258	0.237258	0.333862	0.333862
	30.1667	0.029518	0.029518	0.005645	0.005645	0.00400828	0.00400828							30.1667	0.075757	0.075757	0.0156449	0.0156449	0.019352	0.019352							30.1667	0.18697	0.18697	0.0537285	0.0537285	0.114513	0.114513							30.1667		0.506278	0.236851	0.236851	0.336628	0.336628
	30.3333	0.030506	0.030506	0.006089	0.006089	0.00373093	0.00373093							30.3333	0.077717	0.077717	0.0158025	0.0158025	0.0194174	0.0194174							30.3333	0.189078	0.189078	0.0541251	0.0541251	0.113503	0.113503							30.3333		0.516441	0.236639	0.236639	0.342472	0.342472
	30.5	0.030183	0.030183	0.005847	0.005847	0.00302421	0.00302421							30.5	0.081024	0.081024	0.0160643	0.0160643	0.0177679	0.0177679							30.5	0.191744	0.191744	0.0542585	0.0542585	0.116231	0.116231							30.5		0.522202	0.238358	0.238358	0.339891	0.339891
	30.6667	0.031112	0.031112	0.005907	0.005907	0.00392294	0.00392294							30.6667	0.079867	0.079867	0.015249	0.015249	0.0195787	0.0195787							30.6667	0.193356	0.193356	0.0532905	0.0532905	0.112971	0.112971							30.6667		0.525364	0.241374	0.241374	0.339167	0.339167
	30.8333	0.029412	0.029412	0.006352	0.006352	0.0037616	0.0037616							30.8333	0.081175	0.081175	0.0167206	0.0167206	0.0188133	0.0188133							30.8333	0.195401	0.195401	0.0549747	0.0549747	0.116139	0.116139							30.8333		0.529083	0.24325	0.24325	0.3395	0.3395
	31	0.031409	0.031409	0.006898	0.006898	0.00411362	0.00411362							31	0.081546	0.081546	0.0166029	0.0166029	0.0198867	0.0198867							31	0.198539	0.198539	0.0553913	0.0553913	0.117446	0.117446							31		0.535765	0.242688	0.242688	0.34263	0.34263
	31.1667	0.030068	0.030068	0.006332	0.006332	0.00380427	0.00380427							31.1667	0.083076	0.083076	0.0165615	0.0165615	0.0191987	0.0191987							31.1667	0.201007	0.201007	0.0565112	0.0565112	0.119838	0.119838							31.1667		0.533005	0.243758	0.243758	0.34336	0.34336
	31.3333	0.030865	0.030865	0.006538	0.006538	0.00596842	0.00596842							31.3333	0.082001	0.082001	0.0165294	0.0165294	0.0208521	0.0208521							31.3333	0.200327	0.200327	0.056574	0.056574	0.118934	0.118934							31.3333		0.536965	0.243646	0.243646	0.350867	0.350867
	31.5	0.031142	0.031142	0.005762	0.005762	0.00623244	0.00623244							31.5	0.083375	0.083375	0.0165701	0.0165701	0.0212282	0.0212282							31.5	0.201555	0.201555	0.0551102	0.0551102	0.118343	0.118343							31.5		0.538666	0.241617	0.241617	0.360408	0.360408
	31.6667	0.030988	0.030988	0.006731	0.006731	0.00486701	0.00486701							31.6667	0.083404	0.083404	0.0176372	0.0176372	0.0203641	0.0203641							31.6667	0.202594	0.202594	0.0574963	0.0574963	0.127277	0.127277							31.6667		0.539566	0.245542	0.245542	0.362282	0.362282
	31.8333	0.031169	0.031169	0.005884	0.005884	0.00212548	0.00212548							31.8333	0.083583	0.083583	0.0157868	0.0157868	0.0224629	0.0224629							31.8333	0.202337	0.202337	0.0557472	0.0557472	0.124427	0.124427							31.8333		0.544614	0.243885	0.243885	0.362427	0.362427
	32	0.030813	0.030813	0.006055	0.006055	0.00273619	0.00273619							32	0.083376	0.083376	0.0160979	0.0160979	0.01956	0.01956							32	0.202806	0.202806	0.0555567	0.0555567	0.123513	0.123513							32		0.545814	0.246616	0.246616	0.363534	0.363534
	32.1667	0.032136	0.032136	0.006311	0.006311	0.00204681	0.00204681							32.1667	0.083349	0.083349	0.0171643	0.0171643	0.0208135	0.0208135							32.1667	0.208729	0.208729	0.0576026	0.0576026	0.123827	0.123827							32.1667		0.550923	0.252592	0.252592	0.367549	0.367549
	32.3333	0.0319	0.0319	0.006548	0.006548	0.00369493	0.00369493							32.3333	0.086281	0.086281	0.017292	0.017292	0.0197227	0.0197227							32.3333	0.207861	0.207861	0.0580156	0.0580156	0.12757	0.12757							32.3333		0.555561	0.253742	0.253742	0.362098	0.362098
	32.5	0.030949	0.030949	0.006484	0.006484	0.00322823	0.00322823							32.5	0.085781	0.085781	0.0168169	0.0168169	0.0207815	0.0207815							32.5	0.210147	0.210147	0.0570605	0.0570605	0.127349	0.127349							32.5		0.55811	0.256419	0.256419	0.367785	0.367785
	32.6667	0.032633	0.032633	0.006155	0.006155	0.0037736	0.0037736							32.6667	0.086316	0.086316	0.017028	0.017028	0.0195614	0.0195614							32.6667	0.210942	0.210942	0.0578972	0.0578972	0.129803	0.129803							32.6667		0.557974	0.256079	0.256079	0.367219	0.367219
	32.8333	0.032468	0.032468	0.00672	0.00672	0.00319356	0.00319356							32.8333	0.088193	0.088193	0.017302	0.017302	0.0202841	0.0202841							32.8333	0.213338	0.213338	0.0565183	0.0565183	0.127676	0.127676							32.8333		0.558516	0.255838	0.255838	0.369853	0.369853
	33	0.032197	0.032197	0.006446	0.006446	0.00281087	0.00281087							33	0.087994	0.087994	0.0170473	0.0170473	0.0219842	0.0219842							33	0.214931	0.214931	0.0563921	0.0563921	0.131449	0.131449							33		0.563812	0.259281	0.259281	0.370546	0.370546
	33.1667	0.033648	0.033648	0.00622	0.00622	0.00394161	0.00394161							33.1667	0.089417	0.089417	0.0168968	0.0168968	0.0200388	0.0200388							33.1667	0.216512	0.216512	0.0579486	0.0579486	0.132187	0.132187							33.1667		0.565045	0.260211	0.260211	0.377352	0.377352
	33.3333	0.032753	0.032753	0.006257	0.006257	0.00177079	0.00177079							33.3333	0.089424	0.089424	0.0168376	0.0168376	0.0207841	0.0207841							33.3333	0.217513	0.217513	0.0586819	0.0586819	0.133984	0.133984							33.3333		0.568654	0.260515	0.260515	0.37468	0.37468
	33.5	0.033416	0.033416	0.006177	0.006177	0.00248151	0.00248151							33.5	0.089653	0.089653	0.0164288	0.0164288	0.0200747	0.0200747							33.5	0.21641	0.21641	0.0595685	0.0595685	0.134946	0.134946							33.5		0.568645	0.265649	0.265649	0.374046	0.374046
	33.6667	0.03401	0.03401	0.00583	0.00583	0.00154411	0.00154411							33.6667	0.089667	0.089667	0.016966	0.016966	0.0208201	0.0208201							33.6667	0.219813	0.219813	0.0590442	0.0590442	0.133063	0.133063							33.6667		0.572299	0.26429	0.26429	0.375019	0.375019
	33.8333	0.0351	0.0351	0.007357	0.007357	0.00281353	0.00281353							33.8333	0.089801	0.089801	0.0182857	0.0182857	0.0199561	0.0199561							33.8333	0.220412	0.220412	0.0626031	0.0626031	0.135652	0.135652							33.8333		0.573907	0.271068	0.271068	0.379607	0.379607
	34	0.035009	0.035009	0.008235	0.008235	0.00235883	0.00235883							34	0.090054	0.090054	0.018255	0.018255	0.0209788	0.0209788							34	0.222554	0.222554	0.063101	0.063101	0.132393	0.132393							34		0.571021	0.268993	0.268993	0.386369	0.386369
	34.1667	0.035395	0.035395	0.00739	0.00739	0.00273086	0.00273086							34.1667	0.092234	0.092234	0.0184397	0.0184397	0.0216069	0.0216069							34.1667	0.22367	0.22367	0.0625132	0.0625132	0.140482	0.140482							34.1667		0.577001	0.275243	0.275243	0.386069	0.386069
	34.3333	0.035608	0.035608	0.007936	0.007936	0.00271086	0.00271086							34.3333	0.090557	0.090557	0.01821	0.01821	0.0213455	0.0213455							34.3333	0.222549	0.222549	0.0631616	0.0631616	0.139918	0.139918							34.3333		0.574475	0.277359	0.277359	0.390776	0.390776
	34.5	0.034361	0.034361	0.007323	0.007323	0.0004827	0.0004827							34.5	0.089764	0.089764	0.018163	0.018163	0.0197227	0.0197227							34.5	0.22174	0.22174	0.0619383	0.0619383	0.13716	0.13716							34.5		0.57374	0.277647	0.277647	0.39133	0.39133
	34.6667	0.034642	0.034642	0.007113	0.007113	0.00180679	0.00180679							34.6667	0.09085	0.09085	0.0186523	0.0186523	0.0209761	0.0209761							34.6667	0.223836	0.223836	0.0630796	0.0630796	0.141018	0.141018							34.6667		0.573139	0.27648	0.27648	0.396271	0.396271
	34.8333	0.033476	0.033476	0.007437	0.007437	0.00307355	0.00307355							34.8333	0.09225	0.09225	0.0181259	0.0181259	0.0224469	0.0224469							34.8333	0.224546	0.224546	0.0630953	0.0630953	0.146356	0.146356							34.8333		0.577566	0.280407	0.280407	0.405165	0.405165
	35	0.036131	0.036131	0.00764	0.00764	0.00404295	0.00404295							35	0.093172	0.093172	0.0188813	0.0188813	0.0232083	0.0232083							35	0.22477	0.22477	0.0656319	0.0656319	0.141913	0.141913							35		0.578721	0.283324	0.283324	0.402786	0.402786
	35.1667	0.035375	0.035375	0.007715	0.007715	0.00454432	0.00454432							35.1667	0.09293	0.09293	0.0190946	0.0190946	0.0249404	0.0249404							35.1667	0.226293	0.226293	0.0658987	0.0658987	0.142413	0.142413							35.1667		0.577483	0.283304	0.283304	0.409294	0.409294
	35.3333	0.035296	0.035296	0.006459	0.006459	0.00387494	0.00387494							35.3333	0.091711	0.091711	0.0177842	0.0177842	0.024195	0.024195							35.3333	0.225544	0.225544	0.0655449	0.0655449	0.145746	0.145746							35.3333		0.577637	0.289009	0.289009	0.409761	0.409761
	35.5	0.036327	0.036327	0.007598	0.007598	0.00372293	0.00372293							35.5	0.094547	0.094547		0.015209	0.0221856	0.0221856							35.5	0.228069	0.228069	0.0656776	0.0656776	0.148585	0.148585							35.5		0.581112	0.291598	0.291598	0.408848	0.408848
	35.6667	0.036712	0.036712	0.006299	0.006299	0.00274153	0.00274153							35.6667	0.09543	0.09543		0.0137831	0.0227056	0.0227056							35.6667	0.229225	0.229225	0.0644014	0.0644014	0.150023	0.150023							35.6667		0.582528	0.292394	0.292394	0.410684	0.410684
	35.8333	0.037	0.037	0.006914	0.006914	0.00512436	0.00512436							35.8333	0.093461	0.093461		0.0136511	0.0239164	0.0239164							35.8333	0.22966	0.22966	0.0661569	0.0661569	0.147774	0.147774							35.8333		0.584671	0.290449	0.290449	0.416003	0.416003
	36	0.037251	0.037251	0.007011	0.007011	0.00443631	0.00443631							36	0.094794	0.094794		0.0133865	0.0229483	0.0229483							36	0.227736	0.227736	0.0667918	0.0667918	0.149536	0.149536							36		0.582841	0.295091	0.295091	0.41738	0.41738
	36.1667	0.038465	0.038465	0.007396	0.007396	0.00446432	0.00446432							36.1667	0.096473	0.096473		0.0134129	0.0247804	0.0247804							36.1667	0.229682	0.229682	0.0661926	0.0661926	0.153703	0.153703							36.1667		0.585776	0.296344	0.296344	0.42167	0.42167
	36.3333	0.037821	0.037821	0.007663	0.007663	0.00437364	0.00437364							36.3333	0.096269	0.096269		0.0131839	0.0249951	0.0249951							36.3333	0.232989	0.232989	0.0671328	0.0671328	0.152136	0.152136							36.3333		0.585324	0.298947	0.298947	0.42144	0.42144
	36.5	0.037944	0.037944	0.008091	0.008091	0.00436297	0.00436297							36.5	0.096634	0.096634		0.0137574	0.0247924	0.0247924							36.5	0.233334	0.233334	0.0679724	0.0679724	0.150689	0.150689							36.5		0.585501	0.298116	0.298116	0.427346	0.427346
	36.6667	0.038908	0.038908	0.007613	0.007613	0.00322956	0.00322956							36.6667	0.098383	0.098383		0.0138958	0.0243937	0.0243937							36.6667	0.23582	0.23582	0.0692863	0.0692863	0.152181	0.152181							36.6667		0.592568	0.30336	0.30336	0.425582	0.425582
	36.8333		0.039507	0.007773	0.007773	0.0038016	0.0038016							36.8333	0.097774	0.097774		0.0135462	0.0240004	0.0240004							36.8333	0.24039	0.24039	0.0704027	0.0704027	0.154676	0.154676							36.8333		0.593012	0.302511	0.302511	0.428425	0.428425
	37		0.039616	0.008619	0.008619	0.00391894	0.00391894							37	0.097664	0.097664		0.0143973	0.0238643	0.0238643							37	0.23725	0.23725	0.0688291	0.0688291	0.152981	0.152981							37		0.594387	0.30187	0.30187	0.425857	0.425857
	37.1667		0.04036	0.008376	0.008376	0.00324023	0.00324023							37.1667	0.098702	0.098702		0.0145842	0.0234403	0.0234403							37.1667	0.237208	0.237208	0.0690909	0.0690909	0.153938	0.153938							37.1667		0.59336	0.301633	0.301633	0.422638	0.422638
	37.3333		0.03975	0.00863	0.00863	0.00224549	0.00224549							37.3333	0.09871	0.09871		0.0151049	0.0228589	0.0228589							37.3333	0.238555	0.238555	0.0690759	0.0690759	0.155186	0.155186							37.3333		0.593965	0.306307	0.306307	0.422015	0.422015
	37.5		0.039454	0.009019	0.009019	0.00271886	0.00271886							37.5	0.101602	0.101602		0.0141469	0.0230123	0.0230123							37.5	0.238454	0.238454	0.0690823	0.0690823	0.15448	0.15448							37.5		0.597644	0.304139	0.304139	0.429997	0.429997
	37.6667		0.039642	0.008762	0.008762	0.00211082	0.00211082							37.6667	0.098204	0.098204		0.0144607	0.0253631	0.0253631							37.6667	0.240176	0.240176	0.0705439	0.0705439	0.15585	0.15585							37.6667		0.594169	0.301443	0.301443	0.434425	0.434425
	37.8333		0.039612	0.008345	0.008345	0.00359225	0.00359225							37.8333	0.098366	0.098366		0.0142903	0.0228856	0.0228856							37.8333	0.241931	0.241931	0.0712109	0.0712109	0.156906	0.156906							37.8333		0.597802	0.301783	0.301783	0.426725	0.426725
	38		0.039641	0.009727	0.009727	0.00394161	0.00394161							38	0.100383	0.100383		0.0145435	0.023903	0.023903							38	0.240722	0.240722	0.0704305	0.0704305	0.159825	0.159825							38		0.598245	0.304332	0.304332	0.433451	0.433451
	38.1667		0.040539	0.009565	0.009565	0.0019228	0.0019228							38.1667	0.099946	0.099946		0.0141034	0.0234057	0.0234057							38.1667	0.24285	0.24285	0.0687677	0.0687677	0.160241	0.160241							38.1667		0.599914	0.298206	0.298206	0.435119	0.435119
	38.3333		0.043352	0.008668	0.008668	0.00274153	0.00274153							38.3333	0.103369	0.103369		0.0146655	0.024075	0.024075							38.3333	0.245252	0.245252	0.0685944	0.0685944	0.159126	0.159126							38.3333		0.601901	0.303467	0.303467	0.437507	0.437507
	38.5		0.042631	0.00919	0.00919	0.00350291	0.00350291							38.5	0.103431	0.103431		0.0138566	0.0239657	0.0239657							38.5	0.245186	0.245186	0.0688127	0.0688127	0.155527	0.155527							38.5		0.603802	0.304963	0.304963	0.434936	0.434936
	38.6667		0.042929	0.009135	0.009135	0.00168812	0.00168812							38.6667	0.103691	0.103691		0.0132017	0.0237177	0.0237177							38.6667	0.247129	0.247129	0.0690602	0.0690602	0.161506	0.161506							38.6667		0.606854	0.302394	0.302394	0.437524	0.437524
	38.8333		0.043713	0.009417	0.009417	0.00206148	0.00206148							38.8333	0.103362	0.103362		0.0147604	0.0244337	0.0244337							38.8333	0.249212	0.249212	0.0694789	0.0694789	0.163258	0.163258							38.8333		0.605701	0.304621	0.304621	0.439452	0.439452
	39		0.045002	0.009596	0.009596	0.00145477	0.00145477							39	0.104995	0.104995		0.0134856	0.0235497	0.0235497							39	0.25011	0.25011	0.0702664	0.0702664	0.165525	0.165525							39		0.608784	0.303345	0.303345	0.440423	0.440423
	39.1667		0.045594	0.010348	0.010348	0.00256551	0.00256551							39.1667	0.105162	0.105162		0.0147974	0.0236003	0.0236003							39.1667	0.25134	0.25134	0.0709141	0.0709141	0.165597	0.165597							39.1667		0.611091	0.30491	0.30491	0.441395	0.441395
	39.3333		0.04544	0.010016	0.010016	0.00217615	0.00217615							39.3333	0.104616	0.104616		0.0144843	0.0253071	0.0253071							39.3333	0.253321	0.253321	0.0704155	0.0704155	0.165893	0.165893							39.3333		0.612743	0.30712	0.30712	0.444735	0.444735
	39.5		0.044662	0.010236	0.010236	0.00220149	0.00220149							39.5	0.105813	0.105813		0.0145528	0.023335	0.023335							39.5	0.255463	0.255463	0.0699083	0.0699083	0.161494	0.161494							39.5		0.612269	0.308968	0.308968	0.441899	0.441899
	39.6667		0.046079	0.01007	0.01007	0.00157078	0.00157078							39.6667	0.106927	0.106927		0.0152162	0.0244724	0.0244724							39.6667	0.255049	0.255049	0.0727938	0.0727938	0.166393	0.166393							39.6667		0.616023	0.3131	0.3131	0.44914	0.44914
	39.8333		0.045734	0.009976	0.009976	0.00095473	0.00095473							39.8333	0.106765	0.106765		0.0134685	0.0240244	0.0240244							39.8333	0.253501	0.253501	0.0722217	0.0722217	0.166901	0.166901							39.8333		0.616539	0.315266	0.315266	0.448516	0.448516
	40		0.046891	0.010318	0.010318	-0.00061071	-0.00061071							40	0.107308	0.107308		0.0144522	0.0224629	0.0224629							40	0.258904	0.258904	0.0723893	0.0723893	0.166465	0.166465							40		0.616966	0.316892	0.316892	0.448849	0.448849
	40.1667		0.048391	0.011344	0.011344	0.00208015	0.00208015							40.1667	0.109299	0.109299		0.014786	0.0236963	0.0236963							40.1667	0.255546	0.255546	0.0712059	0.0712059	0.167056	0.167056							40.1667		0.617884	0.316202	0.316202		0.449176
	40.3333		0.047099	0.010795	0.010795	0.00114541	0.00114541							40.3333	0.106989	0.106989		0.0152133	0.0238617	0.0238617							40.3333	0.257953	0.257953	0.0738039	0.0738039	0.169512	0.169512							40.3333		0.621108	0.319376	0.319376		0.452199
	40.5		0.04832	0.011271	0.011271	0.00103341	0.00103341							40.5	0.107104	0.107104		0.015137	0.023507	0.023507							40.5	0.257061	0.257061	0.0763769	0.0763769	0.163004	0.163004							40.5		0.618701	0.319518	0.319518		0.452577
	40.6667		0.048282	0.01152	0.01152	0.00132276	0.00132276							40.6667	0.109021	0.109021		0.0155122	0.0230883	0.0230883							40.6667	0.259167	0.259167	0.0763783	0.0763783	0.170941	0.170941							40.6667		0.623247	0.322991	0.322991		0.452856
	40.8333		0.048688	0.011204	0.011204	0.00242017	0.00242017							40.8333	0.109714	0.109714		0.0155158	0.024227	0.024227							40.8333	0.261644	0.261644	0.0755837	0.0755837	0.165722	0.165722							40.8333		0.627012	0.324516	0.324516		0.448762
	41		0.049073	0.0122	0.0122	0.00174946	0.00174946							41	0.111229	0.111229		0.0163782	0.0241444	0.0241444							41	0.262255	0.262255	0.0772022	0.0772022	0.168123	0.168123							41		0.630017	0.327643	0.327643		0.452397
	41.1667		0.049856	0.012483	0.012483	0.00095207	0.00095207							41.1667	0.111323	0.111323		0.0167848	0.0249284	0.0249284							41.1667	0.26379	0.26379	0.077785	0.077785	0.168008	0.168008							41.1667		0.627457	0.330377	0.330377		0.456067
	41.3333		0.050038	0.012524	0.012524	0.00108541	0.00108541							41.3333	0.112311	0.112311		0.0170944	0.023407	0.023407							41.3333	0.263792	0.263792	0.0785169	0.0785169	0.167588	0.167588							41.3333		0.631092	0.332698	0.332698		0.453884
	41.5		0.050722	0.012068	0.012068	0.00286687	0.00286687							41.5	0.111958	0.111958		0.0164574	0.0251431	0.0251431							41.5	0.26507	0.26507	0.0762506	0.0762506	0.17204	0.17204							41.5		0.630797	0.328447	0.328447		0.451989
	41.6667		0.052272	0.013349	0.013349	-0.00061738	-0.00061738							41.6667	0.112519	0.112519		0.0170744	0.023535	0.023535							41.6667	0.269856	0.269856	0.0777529	0.0777529	0.166541	0.166541							41.6667		0.6359	0.3367	0.3367		0.449166
	41.8333		0.052084	0.013081	0.013081	0.00026402	0.00026402							41.8333	0.11356	0.11356		0.0164652	0.0233723	0.0233723							41.8333	0.26809	0.26809	0.0795605	0.0795605	0.166125	0.166125							41.8333		0.640191	0.336408	0.336408		0.453156
	42		0.051869	0.013538	0.013538	0.00058004	0.00058004							42	0.113512	0.113512		0.0174182	0.0233936	0.0233936							42	0.268219	0.268219	0.0790826	0.0790826	0.167991	0.167991							42		0.639742	0.336116	0.336116		0.450993
	42.1667		0.051449	0.013451	0.013451	0.00044136	0.00044136							42.1667	0.113672	0.113672		0.0176572	0.023971	0.023971							42.1667	0.272086	0.272086	0.0809608	0.0809608	0.173247	0.173247							42.1667		0.639206	0.336766	0.336766		0.453
	42.3333		0.052427	0.013522	0.013522	0.00018001	0.00018001							42.3333	0.115012	0.115012		0.0176743	0.0254391	0.0254391							42.3333	0.271513	0.271513	0.0788607	0.0788607	0.173219	0.173219							42.3333		0.639478	0.341239	0.341239		0.459046
	42.5		0.052691	0.013643	0.013643	0.00222282	0.00222282							42.5	0.114762	0.114762		0.0177271	0.0242017	0.0242017							42.5	0.27214	0.27214	0.0811791	0.0811791	0.173971	0.173971							42.5		0.638084	0.341776	0.341776		0.461827
	42.6667		0.053996	0.01355	0.01355	-0.0004987	-0.0004987							42.6667	0.115934	0.115934		0.0182314	0.0248484	0.0248484							42.6667	0.274803	0.274803	0.0810314	0.0810314	0.173228	0.173228							42.6667		0.641203	0.342973	0.342973		0.460163
	42.8333		0.052839	0.013239	0.013239	-1.4668e-05	-1.4668e-05							42.8333	0.116917	0.116917		0.0173241	0.0244604	0.0244604							42.8333	0.276955	0.276955	0.0785896	0.0785896	0.174059	0.174059							42.8333		0.642815	0.344009	0.344009		0.460195
	43		0.053898	0.013999	0.013999	0.00118942	0.00118942							43	0.115702	0.115702		0.0182828	0.0252858	0.0252858							43	0.274893	0.274893	0.081234	0.081234	0.175862	0.175862							43		0.647798	0.345784	0.345784		0.463483
	43.1667		0.05476	0.014037	0.014037	-0.00044536	-0.00044536							43.1667	0.117231	0.117231		0.0183912	0.0263565	0.0263565							43.1667	0.27676	0.27676	0.0810614	0.0810614	0.176087	0.176087							43.1667		0.647623	0.348613	0.348613		0.466824
	43.3333		0.054789	0.015362	0.015362	-0.00153611	-0.00153611							43.3333	0.11969	0.11969		0.0189612	0.0247738	0.0247738							43.3333	0.275778	0.275778	0.083608	0.083608	0.180021	0.180021							43.3333		0.65096	0.349341	0.349341		0.464821
	43.5		0.056192	0.014585	0.014585	-4.1336e-05	-4.1336e-05							43.5	0.118701	0.118701		0.0198058	0.0265632	0.0265632							43.5	0.276559	0.276559	0.0825394	0.0825394	0.180117	0.180117							43.5		0.653125	0.352871	0.352871		0.469989
	43.6667		0.055831	0.015662	0.015662	-0.00115208	-0.00115208							43.6667	0.118595	0.118595		0.0193228	0.0256605	0.0256605							43.6667	0.283449	0.283449	0.0827234	0.0827234	0.180417	0.180417							43.6667		0.654734	0.348293	0.348293		0.474907
	43.8333		0.056209	0.014739	0.014739	-0.00189347	-0.00189347							43.8333	0.115657	0.115657		0.0192344	0.0260645	0.0260645							43.8333	0.274783	0.274783	0.0827562	0.0827562	0.177867	0.177867							43.8333		0.637583	0.348455	0.348455		0.473843
	44		0.054945	0.015746	0.015746	0.00036136	0.00036136							44	0.115931	0.115931		0.0197145	0.0283727	0.0283727							44	0.276715	0.276715	0.0811284	0.0811284	0.18363	0.18363							44		0.637277	0.347893	0.347893		0.480915
	44.1667		0.056221	0.015641	0.015641	0.00285353	0.00285353							44.1667	0.117226	0.117226		0.0196146	0.0296888	0.0296888							44.1667	0.273899	0.273899	0.0810913	0.0810913	0.18623	0.18623							44.1667		0.641631	0.340544	0.340544		0.478642
	44.3333		0.055773	0.014934	0.014934	0.00161345	0.00161345							44.3333	0.117367	0.117367		0.0196945	0.0285233	0.0285233							44.3333	0.278988	0.278988	0.0819773	0.0819773	0.183928	0.183928							44.3333		0.642481	0.34751	0.34751		0.480739
	44.5		0.05645	0.014886	0.014886	0.00253485	0.00253485							44.5	0.118018	0.118018		0.019733	0.028774	0.028774							44.5	0.28044	0.28044	0.0829025	0.0829025	0.183565	0.183565							44.5		0.64492	0.344444	0.344444		0.479127
	44.6667		0.05578	0.016126	0.016126	0.0018228	0.0018228							44.6667	0.1193	0.1193		0.0201446	0.0288234	0.0288234							44.6667	0.281472	0.281472	0.0826164	0.0826164	0.184032	0.184032							44.6667		0.647988	0.349386	0.349386		0.478907
	44.8333		0.056219	0.015516	0.015516	0.00230416	0.00230416							44.8333	0.118999	0.118999		0.0193335	0.0287567	0.0287567							44.8333	0.281483	0.281483	0.0801668	0.0801668	0.189072	0.189072							44.8333		0.645287	0.346716	0.346716		0.491253
	45		0.057055	0.01633	0.01633	0.00227483	0.00227483							45	0.119773	0.119773		0.0212082	0.0285687	0.0285687							45	0.282137	0.282137	0.0810335	0.0810335	0.191256	0.191256							45		0.645481	0.350188	0.350188		0.492663
	45.1667		0.058375	0.016285	0.016285	0.00176946	0.00176946							45.1667	0.11835	0.11835		0.0211183	0.0280473	0.0280473							45.1667	0.282827	0.282827	0.0812254	0.0812254	0.191206	0.191206							45.1667		0.650567	0.352114	0.352114		0.482306
	45.3333		0.058155	0.016598	0.016598	0.00051337	0.00051337							45.3333	0.121558	0.121558		0.0215435	0.0284847	0.0284847							45.3333	0.283989	0.283989	0.0818211	0.0818211	0.190373	0.190373							45.3333		0.652972	0.351125	0.351125		0.492133
	45.5		0.05974	0.017207	0.017207	0.00121209	0.00121209							45.5	0.121903	0.121903		0.0214707	0.0290967	0.0290967							45.5	0.284686	0.284686	0.0815364	0.0815364	0.190612	0.190612							45.5		0.655394	0.354434	0.354434		0.488541
	45.6667		0.059628		0.018451	0.00113741	0.00113741							45.6667	0.120758	0.120758		0.0226263	0.0298181	0.0298181							45.6667	0.287378	0.287378	0.0835181	0.0835181	0.195486	0.195486							45.6667		0.6542	0.356735	0.356735		0.493208
	45.8333		0.05937		0.018132	0.00084673	0.00084673							45.8333	0.12324	0.12324		0.0224993	0.0283833	0.0283833							45.8333	0.287828	0.287828	0.0859812	0.0859812	0.192631	0.192631							45.8333		0.655972	0.357701	0.357701		0.493508
	46		0.059238		0.018017	0.00208015	0.00208015							46	0.122249	0.122249		0.0222375	0.0284327	0.0284327							46	0.283867	0.283867	0.084887	0.084887	0.191359	0.191359							46		0.653173	0.360328	0.360328		0.490844
	46.1667		0.059369		0.017916	0.00122809	0.00122809							46.1667	0.124816	0.124816		0.0227412	0.0294341	0.0294341							46.1667	0.288883	0.288883	0.0843784	0.0843784	0.187561	0.187561							46.1667		0.65628	0.360272	0.360272		0.49212
	46.3333		0.058829		0.01857	0.00015201	0.00015201							46.3333	0.122634	0.122634		0.023426	0.0298581	0.0298581							46.3333	0.293351	0.293351	0.0866853	0.0866853	0.185829	0.185829							46.3333		0.662594	0.370952	0.370952		0.501661
	46.5		0.061315		0.019334	0.00084406	0.00084406							46.5	0.124665	0.124665		0.0238825	0.028602	0.028602							46.5	0.292872	0.292872	0.0869179	0.0869179	0.186933	0.186933							46.5		0.660743	0.371783	0.371783		0.498974
	46.6667		0.061222		0.019718	0.0028042	0.0028042							46.6667	0.123975	0.123975		0.0238853	0.0311635	0.0311635							46.6667	0.290146	0.290146	0.0884843	0.0884843	0.193218	0.193218							46.6667		0.659704	0.377068	0.377068		0.500343
	46.8333		0.061311		0.020066	0.00088006	0.00088006							46.8333	0.123591	0.123591		0.024063	0.0300301	0.0300301							46.8333	0.292567	0.292567	0.0878623	0.0878623	0.191927	0.191927							46.8333		0.657779	0.376905	0.376905		0.499975
	47		0.058754		0.020296	-0.00034536	-0.00034536							47	0.124624	0.124624		0.0246172	0.0287007	0.0287007							47	0.290177	0.290177	0.0911964	0.0911964	0.192802	0.192802							47		0.6522	0.379614	0.379614		0.508508
	47.1667		0.061064		0.019896	0.00172812	0.00172812							47.1667	0.123615	0.123615		0.0251529	0.0295834	0.0295834							47.1667	0.294207	0.294207	0.0891549	0.0891549	0.192564	0.192564							47.1667		0.655	0.377013	0.377013		0.503182
	47.3333		0.06127		0.020575	0.00082806	0.00082806							47.3333	0.122374	0.122374		0.0255966	0.0314195	0.0314195							47.3333	0.28882	0.28882	0.0919076	0.0919076	0.194552	0.194552							47.3333		0.652822	0.376044	0.376044		0.508249
	47.5		0.0621		0.02065	0.00113608	0.00113608							47.5	0.124539	0.124539		0.0251736	0.0298381	0.0298381							47.5	0.289682	0.289682	0.0897448	0.0897448	0.196718	0.196718							47.5		0.649248	0.377648	0.377648		0.505241
	47.6667		0.060364		0.021314	0.00074405	0.00074405							47.6667	0.124329	0.124329		0.0258114	0.0308755	0.0308755							47.6667	0.292542	0.292542	0.0913605	0.0913605	0.198117	0.198117							47.6667		0.652747	0.376008	0.376008		0.511425
	47.8333		0.061677		0.020557	0.00022802	0.00022802							47.8333	0.125073	0.125073		0.0257956	0.0306995	0.0306995							47.8333	0.29366	0.29366	0.0905659	0.0905659	0.200474	0.200474							47.8333		0.651121	0.378691	0.378691		0.511968
	48		0.062028		0.021576	0.00215749	0.00215749							48	0.12541	0.12541		0.0263792	0.0313569	0.0313569							48	0.295696	0.295696	0.0898939	0.0898939	0.198199	0.198199							48		0.653321	0.379305	0.379305		0.519443
	48.1667		0.061974		0.022236	0.00046003	0.00046003							48.1667	0.12649	0.12649		0.0265875	0.028662	0.028662							48.1667	0.298199	0.298199	0.0901471	0.0901471	0.198242	0.198242							48.1667		0.655263	0.378659	0.378659		0.511513
	48.3333		0.061225		0.021902	0.00086939	0.00086939							48.3333	0.127971	0.127971		0.0267729	0.0305128	0.0305128							48.3333	0.296393	0.296393	0.0914404	0.0914404	0.199585	0.199585							48.3333		0.656505	0.380125	0.380125		0.512479
	48.5		0.06339		0.02235	-0.00031069	-0.00031069							48.5	0.125666	0.125666		0.0280177	0.0308982	0.0308982							48.5	0.297744	0.297744	0.0910859	0.0910859	0.198033	0.198033							48.5		0.655122	0.381053	0.381053		0.51865
	48.6667		0.063637		0.02168	-0.00066538	-0.00066538							48.6667	0.128828	0.128828		0.027758	0.0319729	0.0319729							48.6667	0.298562	0.298562	0.0933079	0.0933079	0.205495	0.205495							48.6667		0.661928	0.380995	0.380995		0.515271
	48.8333		0.06368		0.022748	0.00120542	0.00120542							48.8333	0.129127	0.129127		0.0282795	0.0308969	0.0308969							48.8333	0.2991	0.2991	0.0903939	0.0903939	0.202422	0.202422							48.8333		0.660428	0.386773	0.386773		0.518162
	49		0.064484		0.023213	0.00159211	0.00159211							49	0.129567	0.129567		0.0286026	0.0316369	0.0316369							49	0.303435	0.303435	0.0911016	0.0911016	0.20502	0.20502							49		0.665668	0.3864	0.3864		0.514318
	49.1667		0.064557		0.023377	-0.00046803	-0.00046803							49.1667	0.131069	0.131069		0.0287881	0.0310102	0.0310102							49.1667	0.300184	0.300184	0.0917906	0.0917906	0.201957	0.201957							49.1667		0.665057	0.38849	0.38849		0.514727
	49.3333		0.064571		0.022941	0.00215482	0.00215482							49.3333	0.131089	0.131089		0.0287153	0.0337704	0.0337704							49.3333	0.302234	0.302234	0.0932722	0.0932722	0.205855	0.205855							49.3333		0.668705	0.384836	0.384836		0.517898
	49.5		0.065346		0.023582	0.00114408	0.00114408							49.5	0.131747	0.131747		0.0293024	0.0323063	0.0323063							49.5	0.304829	0.304829	0.092305	0.092305	0.199427	0.199427							49.5		0.669138	0.385838	0.385838		0.516823
	49.6667		0.063986		0.023708	-0.0024015	-0.0024015							49.6667	0.128991	0.128991		0.0277973	0.0310289	0.0310289							49.6667	0.305221	0.305221	0.0943415	0.0943415	0.199502	0.199502							49.6667		0.668956	0.388434	0.388434		0.52137
	49.8333		0.067933		0.024085	0.00085873	0.00085873							49.8333	0.133081	0.133081		0.0291804	0.0317009	0.0317009							49.8333	0.306473	0.306473	0.0956527	0.0956527	0.205123	0.205123							49.8333		0.675159	0.388705	0.388705		0.526969
	50		0.065616		0.024528	0.00076539	0.00076539							50	0.133066	0.133066		0.0289679	0.0315609	0.0315609							50	0.308224	0.308224	0.0947467	0.0947467	0.206136	0.206136							50		0.675159	0.390101	0.390101		0.521238
[truncated: 108 more columns]

## Sheet: Fig. 2b
Figure 2b
Urea Concentration (M)	Average Slope
0	0.000236
0.25	0.00115
0.5	0.004055
0.75	0.014134
1	0.051953
1.25	0.132013
1.5	0.2402
1.75	0.363833
2	0.423933
2.5	0.5195
3	0.3655
6	-0.00021
D380A	0.0872
I499F	0.1519

## Sheet: Fig. 2c
Figure 2c
Wavelength (nm)	0 Urea	3M Urea	Refolded, 3M Urea	Refolded, 5M Urea
320	4.76596	7.33948	4.84037	-9.77649
319	-1.86553	0.912571	-1.79105	6.79895
318	-8.76653	-7.56072	9.23023	2.56764
317	-4.3731	-9.99756	4.24293	1.64877
316	-0.484	-11.6702	3.08669	-1.32525
315	4.13095	-11.1252	8.57293	16.507
314	9.57141	-11.6992	-13.4831	-7.93143
313	-0.52461	-11.7495	-5.80813	-4.78963
312	-3.53798	-5.9903	15.6859	-4.33103
311	-1.84707	-1.86975	0.422751	6.02711
310	5.10562	0.20025	4.29399	-2.06663
309	-6.94787	-2.8501	4.32102	11.6928
308	1.97854	-2.80866	11.2721	5.40212
307	-3.99874	-2.77092	-4.70105	-0.15768
306	-6.79724	-3.46922	4.87637	-1.00591
305	3.46713	0.215271	2.18922	-10.3197
304	-3.41763	2.17162	12.7304	0.309624
303	-4.9424	1.44274	4.80073	29.8358
302	0.233718	-6.31054	21.5672	4.43103
301	5.34265	-14.1998	15.1718	12.2005
300	12.9067	-16.0868	18.3435	-3.79984
299	9.72278	-14.3465	8.66952	5.74684
298	-7.89301	-10.719	-1.15651	-1.24655
297	0.934452	-11.5124	2.14015	2.98985
296	-6.04704	-9.03947	-10.3206	2.60792
295	-33.2329	-5.87348	-53.9491	-9.88
294	-55.1487	1.82786	-83.3816	-7.86337
293	-96.9098	3.80022	-111.638	-22.9673
292	-124.016	7.26501	-93.9739	-36.5565
291	-130.193	10.5647	-75.1025	-14.2908
290	-115.97	9.44441	-50.1315	-10.0879
289	-82.4247	9.48151	-47.3323	-12.2805
288	-88.1127	6.4926	-65.1729	-15.2796
287	-87.0053	5.60781	-57.4774	-9.33899
286	-79.8822	6.40682	-83.8088	-25.2273
285	-112.033	-0.05284	-91.2495	-18.9179
284	-132.055	-6.5269	-78.6369	-27.4868
283	-123.769	-13.2365	-101.79	-10.7431
282	-112.482	-15.5324	-70.9607	9.32788
281	-103.429	-12.3954	-63.1389	-3.20133
280	-91.9815	-3.76213	-52.5827	-7.35338
279	-79.504	1.80623	-51.6991	1.16331
278	-55.4644	15.5397	-33.8711	-24.7613
277	-56.3468	17.4324	-43.8567	-1.58738
276	-44.2177	19.5397	-21.1308	-10.2968
275	-46.0587	12.1177	-20.9551	-13.6323
274	-31.821	4.44205	-9.37181	-6.49127
273	-4.53555	3.9878	0.425744	0.808504
272	-2.65856	8.64133	7.16046	5.71258
271	24.8856	14.3571	25.3578	3.12485
270	14.0246	23.7047	24.4031	-7.22064
269	32.1913	27.0275	38.0946	5.17481
268	36.759	30.4903	35.4034	11.2298
267	29.2717	29.258	43.9766	14.7538
266	40.2228	35.4261	47.9995	12.8003
265	40.3948	35.1694	36.8533	16.8981
264	69.559	23.2983	34.7248	17.8751
263	57.6348	15.0691	60.7563	13.8364
262	65.8826	11.9675	46.6309	4.79639
261	62.7969	11.2308	54.6308	26.4749
260	69.0495	16.7889	54.8466	-2.42847
259	68.1613	24.5801	56.7164	11.0557
258	50.5529	27.1156	69.8162	5.61767
257	52.9386	20.7681	76.5423	7.80865
256	66.892	15.8048	78.0269	1.08887
255	55.5222	22.3242	60.9488	-6.62664
254	69.9696	30.7723	70.4873	8.03124
253	77.5241	34.5782	73.1668	11.2704
252	68.6907	29.9409	66.2298	-7.36644
251	83.5228	22.3815	69.5024	2.01746
250	58.7615	8.86194	55.5649	-10.4415

## Sheet: Fig. 2d
Figure 2d
	25 C																		37 C
[Urea] (M)	Biological 1, Technical 1	Biological 1, Technical 2	Biological 1, Technical 3	Biological 2, Technical 1	Biological 2, Technical 2	Biological 2, Technical 3	Biological 3, Technical 1	Biological 3, Technical 2	Biological 3, Technical 3	Biological 4, Technical 1	Biological 4, Technical 2	Biological 4, Technical 3	Biological 5, Technical 1	Biological 5, Technical 2	Biological 5, Technical 3	Biological 6, Technical 1	Biological 6, Technical 2	Biological 6, Technical 3	Biological 1, Technical 1	Biological 1, Technical 2	Biological 1, Technical 3	Biological 2, Technical 1	Biological 2, Technical 2	Biological 2, Technical 3	Biological 3, Technical 1	Biological 3, Technical 2	Biological 3, Technical 3	Biological 4, Technical 1	Biological 4, Technical 2	Biological 4, Technical 3	Biological 5, Technical 1	Biological 5, Technical 2	Biological 5, Technical 3	Biological 6, Technical 1	Biological 6, Technical 2	Biological 6, Technical 3
0	339	338	338	338	339	339	340	340	338	339	339	339	340	339	338	337	339	338	339	339	337	339	339	339	338	339	339	339	338	340	339	339	339	339	339	339
1	340	340	338	340	338	339	339	339	339	339	339	340	339	340	339	340	339	340	340	340	340	339	340	341	341	341	340	341	340	340	340	340	342		342	342
2	341	341	341	342	343	343	342	341	342	341	343	342	341	341	339	339	340	341	343	345	346	344	344	344	346	346	346	346	345	345	344	345	345	345	345	345
3	349	349	350	349	350	350	349	349	349	351	351	350	349	349	350	348	350	350	349	349	348	349	349	349	350	350	350	352	350			350	350	351	350
4	353	353	353	353	353	353	353	352	352	354	352	354	352	352	353	353	352	352	352	352	351	351	351	352	354	354	352	353	353		352	350	353	353	353
5	354	355	354	354	354	354	354	354	356	354	355	354	353	354	354	354	354	353	354	353	354	352	352	351	356	356	355	354	355	354	355	355	355	353	353	353
6	354	356	355	355	355	355	355	355	355	355	355	355	356	355	355	356	355	356	354	354	354	354	353	353	354	355	355	354	354	355	354	355	355	355	356	355
	25 C								37 C
[Urea] (M)	Biological 1	Biological 2	Biological 3	Biological 4	Biological 5	Biological 6	Mean	SD	Biological 1	Biological 2	Biological 3	Biological 4	Biological 5	Biological 6	Mean	SD
0	338.333	338.667	339.333	339	339	338	338.722	0.490653	338.333	339	338.667	339	339	339	338.833	0.278887
1	339.333	339	339	339.333	339.333	339.667	339.278	0.250924	340	340	340.667	340.333	340.667	342	340.611	0.742867
2	341	342.667	341.667	342	340.333	340	341.278	1.02017	344.667	344	346	345.333	344.667	345	344.944	0.680414
3	349.333	349.667	349	350.667	349.333	349.333	349.556	0.58373	348.667	349	350	351	350	350.5	349.861	0.884538
4	353	353	352.333	353.333	352.333	352.333	352.722	0.443053	351.667	351.333	353.333	353	351.667	353	352.333	0.869227
5	354.333	354	354.667	354.333	353.667	353.667	354.111	0.403687	353.667	351.667	355.667	354.333	355	353	353.889	1.44016
6	355	355	355	355	355.333	355.667	355.167	0.278887	354	353.333	354.667	354.333	354.667	355.333	354.389	0.680414

## Sheet: Fig. 4b
Figure 4b
	PC1	Normalized to min and max of fit
Urea [M]	PC1	PC1
0	0	0.0567
1	0.1	0.1498
2	0.25	0.2893
3	0.63	0.6428
4	0.76	0.7637
6	1	0.987

## Sheet: Fig. 5b, 5c, Supp Fig. 9
Figure 5b, 5b, Supplementary Figure 9
	Day_109-mOLF		AA #	AA	Day_0-mOLF		Dd (ppm)		AA #	AA	1 M Urea-mOLF		WT-mOLF		Dd (ppm)		AA #	AA	2 M urea-mOLF		WT-mOLF		Dd (ppm)		AA #	AA	D380A-mOLF		WT-mOLF		Dd (ppm)		AA #	AA	I499F-mOLF		WT-mOLF		Dd		Dd (ppm)
	1H	15N			1H	15N					1H	15N	1H	15N					1H	15N	1H	15N					1H	15N	1H	15N					1H	15N	1H	15N	1H	15N
	8.32813	119.123	231	SER	8.31752	118.882	0.0494779		230	GLU	8.35335	123.194	8.34342	123.166	0.0114493		230	GLU	8.34348	122.993	8.34342	123.166	0.0344762		230	GLU	8.31851	122.931	8.34342	123.166	0.0531254		231	SER	8.32964	118.94	8.32574	118.885	0.00390186	0.0553105	0.00402423
	8.28936	124.736	236	LEU	8.29643	124.797	0.0141285		231	SER	8.31861	119.088	8.32574	118.885	0.0411725		231	SER	8.32984	119.041	8.32574	118.885	0.0315276		231	SER	8.32889	118.881	8.32574	118.885	0.00326548		238	SER	8.3478	117.647	8.36431	117.735	-0.0165123	-0.0887864	0.0242483
	8.3106	123.117	237	ARG	8.3204	123.172	0.0146705		236	LEU	8.27794	124.811	8.28405	124.84	0.00840192		236	LEU	8.2731	124.808	8.28405	124.84	0.0127086		237	ARG	8.28621	122.332	8.30329	122.724	0.0803663		239	GLY	8.47189	111.807	8.4736	111.89	-0.00171615	-0.0834275	0.0167735
	8.47469	112.017	239	GLY	8.4587	111.828	0.0409452		237	ARG	8.32616	122.884	8.30329	122.724	0.0391962		238	SER	8.37511	117.794	8.36431	117.735	0.0159739		239	GLY	8.46323	111.8	8.4736	111.89	0.0208456		241	GLY	8.43038	110.288	8.42987	110.183	0.000507675	0.10481	0.0209681
	8.44359	110.352	241	GLY	8.42259	110.216	0.034338		238	SER	8.36653	117.745	8.36431	117.735	0.00300401		239	GLY	8.45807	111.826	8.4736	111.89	0.0201853		240	GLU	8.24344	120.91	8.21779	120.911	0.0256476		245	CYS	8.2335	119.146	8.212	119.021	0.0215086	0.124329	0.0328775
	8.19631	121.083	242	ASP	8.19305	121.191	0.0218115		239	GLY	8.46394	111.858	8.4736	111.89	0.0116771		240	GLU	8.20462	121.092	8.21779	120.911	0.0385723		241	GLY	8.42988	110.199	8.42987	110.183	0.00313196		247	GLU	8.34833	120.743	8.34933	120.905	-0.000999884	-0.162618	0.032539
	8.16447	114.633	243	THR	8.16397	114.659	0.00516581		240	GLU	8.21128	120.993	8.21779	120.911	0.0177062		241	GLY	8.41072	110.176	8.42987	110.183	0.0192084		242	ASP	8.1942	121.138	8.15424	121.107	0.040446		248	LEU	7.84692	126.986	7.86747	126.759	-0.0205477	0.227308	0.0498896
	8.5023	111.341	244	GLY	8.48886	111.301	0.015573		241	GLY	8.41962	110.183	8.42987	110.183	0.0102518		244	GLY	8.51212	111.335	8.52445	111.351	0.0127111		244	GLY	8.49478	111.303	8.52445	111.351	0.0311583		258	ARG	8.83137	130.097	8.82568	130.199	0.00568783	-0.101859	0.0211508
	8.20756	118.986	245	CYS	8.21981	119	0.0125452		242	ASP	8.13776	121.12	8.15424	121.107	0.0166948		245	CYS	8.20673	118.945	8.212	119.021	0.0161484		245	CYS	8.23123	118.786	8.212	119.021	0.050742		261	GLU	8.07183	117.94	8.10834	117.737	-0.0365116	0.202694	0.0545573
	7.3461	106.585	246	GLY	7.3005	106.465	0.0515784		243	THR	8.17879	114.707	8.165	114.687	0.0143792		246	GLY	7.29959	106.384	7.29919	106.505	0.0243142		246	GLY	7.27778	106.377	7.29919	106.505	0.0333374		262	THR	7.20935	117.622	7.18891	117.712	0.0204479	-0.0906974	0.0273342
	8.35066	120.809	247	GLU	8.34891	120.94	0.0261881		244	GLY	8.51868	111.331	8.52445	111.351	0.00696755		247	GLU	8.36194	120.764	8.34933	120.905	0.0309054		247	GLU	8.35992	121.312	8.34933	120.905	0.0820282		277	THR	8.67635	117.649	8.69423	117.971	-0.0178768	-0.321979	0.0668311
	7.86467	126.759	248	LEU	7.86904	126.79	0.00758204		245	CYS	8.20075	119.129	8.212	119.021	0.024234		248	LEU	7.86883	126.736	7.86747	126.759	0.00465355		258	ARG	8.84089	130.096	8.82568	130.199	0.025591		278	TYR	8.42478	126.56	8.41857	126.416	0.00621966	0.144471	0.029556
	8.82631	130.151	258	ARG	8.82576	130.146	0.00119386		246	GLY	7.30618	106.467	7.29919	106.505	0.0104227		258	ARG	8.79582	130.042	8.82568	130.199	0.0432325		259	THR	8.67666	108.233	8.71743	108.228	0.0407825		292	GLY	8.43354	114.792	8.41673	114.883	0.0168107	-0.0908399	0.0247523
	8.71151	108.243	259	THR	8.71015	108.231	0.00276116		247	GLU	8.35549	120.797	8.34933	120.905	0.0225835		259	THR	8.72548	108.373	8.71743	108.228	0.0300472		260	ALA	9.10757	118.605	9.14871	118.396	0.0587585		299	PHE	9.64035	126.895	9.61538	126.744	0.0249697	0.150223	0.0390662
	9.14026	118.376	260	ALA	9.14223	118.403	0.00571039		248	LEU	7.87015	126.764	7.86747	126.759	0.00290105		260	ALA	9.13271	118.261	9.14871	118.396	0.0313824		261	GLU	8.08545	117.613	8.10834	117.737	0.0337413		300	GLU	8.70435	114.983	8.71579	115.127	-0.0114331	-0.144666	0.0311103
	8.11256	117.74	261	GLU	8.11235	117.713	0.00541509		258	ARG	8.81002	130.078	8.82568	130.199	0.028773		261	GLU	8.11986	117.935	8.10834	117.737	0.0411359		262	THR	7.24115	118.48	7.18891	117.712	0.162135		320	ARG	8.80488	124.237	8.80652	124.439	-0.00164285	-0.20208	0.0404493
	7.19333	117.704	262	THR	7.19161	117.701	0.00186479		259	THR	8.72254	108.319	8.71743	108.228	0.018907		262	THR	7.18221	117.641	7.18891	117.712	0.0157384		278	TYR	8.40304	126.417	8.41857	126.416	0.0155322		332	GLY	8.52197	112.687	8.55039	112.351	-0.0284129	0.335551	0.0728772
	7.40006	115.052	270	TRP	7.39772	115.117	0.0132109		260	ALA	9.13683	118.312	9.14871	118.396	0.0205568		270	TRP	7.37936	115.306	7.39534	115.085	0.0471373		295	VAL	8.66587	123.775	8.73319	124.049	0.0868476		333	SER	7.6693	115.105	7.68198	115.209	-0.012681	-0.103545	0.0242832
	7.82922	109.8	271	MET	7.82915	109.839	0.00790365		261	GLU	8.12046	117.828	8.10834	117.737	0.0218115		271	MET	7.6394	109.656	7.83591	109.847	0.200164		315	VAL	8.08847	122.717	8.11582	122.751	0.0281725		343	THR	8.18979	118.382	8.18267	118.393	0.00711881	-0.0110774	0.00745559
	8.02722	117.855	272	ARG	8.02784	117.826	0.00592706		262	THR	7.18888	117.663	7.18891	117.712	0.00983589		277	THR	8.64885	117.678	8.69423	117.971	0.0741412		316	HIS	7.49538	122.104	7.51944	122.332	0.0515408		344	VAL	8.68199	127.218	8.68447	127.252	-0.00248058	-0.0345879	0.00734889
	8.66709	117.799	277	THR	8.66435	117.773	0.00583325		268	GLY	9.21104	105.555	9.16197	105.507	0.0500068		278	TYR	8.42276	126.48	8.41857	126.416	0.0135635		324	SER	8.33671	117.53	8.33637	117.511	0.00386236		350	ASN	9.46471	114.873	9.45116	114.73	0.0135485	0.143291	0.0316995
	8.41479	126.459	278	TYR	8.41585	126.477	0.00366441		270	TRP	7.38917	115.254	7.39534	115.085	0.0343533		287	ARG	9.69215	125.095	9.69246	125.095	0.000307491		333	SER	7.71074	115.463	7.68198	115.209	0.0585026		351	THR	6.90401	104.159	6.86938	104.158	0.0346345	0.000358601	0.0346346
	9.69319	125.08	287	ARG	9.69295	125.093	0.00254043		271	MET	7.71007	109.684	7.83591	109.847	0.12996		289	ASP	9.30926	126.473	9.33168	126.637	0.0398246		336	PHE	8.6189	125.953	8.59796	126.04	0.027284		353	THR	6.95016	110.11	6.93175	110.151	0.0184118	-0.0415943	0.0202039
	8.58711	134.158	288	ILE	8.5839	134.166	0.00358222		272	ARG	8.05808	117.939	8.03423	117.798	0.036874		293	THR	8.10042	110.376	8.12072	110.29	0.0265857		339	ALA	8.2173	122.562	8.23268	122.536	0.0162792		354	VAL	9.02646	126.826	9.0396	126.926	-0.0131463	-0.100056	0.0239431
	9.33009	126.622	289	ASP	9.3273	126.64	0.00457094		277	THR	8.65996	117.749	8.69423	117.971	0.056049		294	ASP	8.48508	124.21	8.49682	124.658	0.0904428		344	VAL	8.70076	126.836	8.68447	127.252	0.0847658		356	ALA	7.48407	118.751	7.4665	118.786	0.0175771	-0.0348237	0.0189067
	8.4191	114.872	292	GLY	8.41938	114.878	0.00125819		278	TYR	8.42318	126.462	8.41857	126.416	0.0102668		299	PHE	9.61898	126.721	9.61538	126.744	0.00592286		350	ASN	9.43651	114.802	9.45116	114.73	0.0205769		357	GLU	8.15512	119.157	8.16275	119.084	-0.00762986	0.0727614	0.0164312
	8.11041	110.328	293	THR	8.10851	110.337	0.00253396		287	ARG	9.69818	125.077	9.69246	125.095	0.00668406		300	GLU	8.68249	115.011	8.71579	115.127	0.0405656		351	THR	6.91436	104.158	6.86938	104.158	0.0449792		358	LYS	8.9199	124.938	8.92462	125.045	-0.00471698	-0.106809	0.0218763
	8.49349	124.644	294	ASP	8.50274	124.539	0.022943		288	ILE	8.58688	134.081	8.58711	134.24	0.0317737		301	TYR	9.36853	125.787	9.37505	125.787	0.00652911		352	GLU	7.6016	121.711	7.57575	121.81	0.0325385		360	ILE	7.77903	125.666	7.81468	126.094	-0.0356427	-0.428425	0.0928026
	8.73153	124.005	295	VAL	8.73311	123.969	0.00730356		289	ASP	9.317	126.561	9.33168	126.637	0.0212011		302	ASP	7.60328	114.377	7.55234	114.33	0.0518137		353	THR	6.9178	109.998	6.93175	110.151	0.0335957		362	GLY	8.55833	110.9	8.56761	110.903	-0.00928356	-0.00290438	0.00930171
	9.61559	126.695	299	PHE	9.62152	126.767	0.0156092		292	GLY	8.44074	114.916	8.41673	114.883	0.0249021		313	SER	9.12554	120.388	9.09724	120.166	0.0525921		354	VAL	9.00457	126.763	9.0396	126.926	0.0478258		373	TRP	7.02922	118.399	7.00768	118.501	0.0215359	-0.102069	0.0296735
	8.71065	115.131	300	GLU	8.71422	115.116	0.00463059		293	THR	8.10672	110.38	8.12072	110.29	0.0228065		314	LYS	7.75066	121.892	7.74467	121.569	0.0648186		356	ALA	7.47672	118.787	7.4665	118.786	0.0102233		385	GLU	8.34833	120.743	8.39674	120.615	-0.0484052	0.127664	0.0547264
	9.37603	125.772	301	TYR	9.3754	125.801	0.0058322		294	ASP	8.47785	124.601	8.49682	124.658	0.0221013		315	VAL	8.16204	123.109	8.11582	122.751	0.0851957		357	GLU	8.13903	119.206	8.16275	119.084	0.0340056		386	ALA	9.19948	120.772	9.21515	121.334	-0.0156663	-0.562059	0.113498
	7.54809	114.314	302	ASP	7.54475	114.314	0.00333942		299	PHE	9.61501	126.725	9.61538	126.744	0.00384603		316	HIS	7.51119	122.265	7.51944	122.332	0.0157671		358	LYS	8.96522	124.938	8.92462	125.045	0.0458718		392	TYR	9.04161	125.12	9.04719	125.154	-0.00557996	-0.0337055	0.00875091
	9.09987	120.154	313	SER	9.1046	120.173	0.00604295		300	GLU	8.69263	115.07	8.71579	115.127	0.0258332		317	ILE	7.34725	126.397	7.33379	126.367	0.0147174		362	GLY	8.56124	110.833	8.56761	110.903	0.0153623		395	ASP	9.16635	120.772	9.18854	120.898	-0.0221888	-0.125657	0.0335251
	8.11504	122.882	315	VAL	8.13213	123.033	0.0347572		301	TYR	9.37668	125.836	9.37505	125.787	0.00999134		320	ARG	8.813	124.411	8.80652	124.439	0.00854643		386	ALA	9.21184	121.287	9.21515	121.334	0.010084		396	GLU	8.53866	122.594	8.53547	122.687	0.00318242	-0.0938527	0.0190384
	7.52796	122.355	316	HIS	7.52453	122.345	0.00393359		302	ASP	7.58322	114.246	7.55234	114.33	0.0351752		324	SER	8.32131	117.547	8.33637	117.511	0.0166975		387	GLY	7.98862	109.562	7.98736	109.806	0.0489117		398	LYS	7.99976	118.101	7.98756	118.221	0.0122034	-0.120214	0.0269626
	7.34499	126.361	317	ILE	7.33637	126.362	0.00862439		313	SER	9.12209	120.284	9.09724	120.166	0.0343027		331	SER	8.52933	118.767	8.52778	118.561	0.0412702		390	VAL	7.00462	117.524	7.01483	117.104	0.0846486		399	GLY	6.71658	102.054	6.69584	102.017	0.0207412	0.0364636	0.0219859
	8.81487	124.484	320	ARG	8.80528	124.358	0.0268904		314	LYS	7.75152	121.783	7.74467	121.569	0.0432044		333	SER	7.68355	115.197	7.68198	115.209	0.00272932		392	TYR	9.03464	124.88	9.04719	125.154	0.0562218		400	ALA	7.30323	123.612	7.30582	123.694	-0.00258493	-0.081885	0.0165797
	8.25195	124.635	323	GLU	8.2457	124.725	0.0189604		315	VAL	8.14688	123.11	8.11582	122.751	0.0783081		335	TYR	7.36425	122.062	7.35659	121.875	0.0382873		393	SER	9.44842	112.285	9.32633	112.021	0.132978		414	GLU	8.97961	132.101	8.97842	132.178	0.00118336	-0.0770096	0.0154473
	7.68692	115.16	333	SER	7.67593	115.181	0.0117078		316	HIS	7.52084	122.3	7.51944	122.332	0.00645236		336	PHE	8.62271	126.044	8.59796	126.04	0.0247574		395	ASP	9.18087	120.861	9.18854	120.898	0.01062		415	GLN	7.11281	117.463	7.08976	117.177	0.0230502	0.286229	0.0617122
	7.3625	121.906	335	TYR	7.36196	121.908	0.000733211		317	ILE	7.34661	126.371	7.33379	126.367	0.0128417		342	ARG	9.86641	135.627	9.87239	135.684	0.0127458		396	GLU	8.54857	122.778	8.53547	122.687	0.0222974		417	TRP	10.0562	130.001	10.0173	129.797	0.0388394	0.204286	0.0563721
	8.60873	126.073	336	PHE	8.62895	126.108	0.0213604		320	ARG	8.81476	124.52	8.80652	124.439	0.0181522		344	VAL	8.69293	127.235	8.68447	127.252	0.00917407		398	LYS	8.00722	118.205	7.98756	118.221	0.0199115		418	GLU	8.52604	121.92	8.5375	121.84	-0.0114546	0.0795023	0.0195968
	8.28097	114.924	338	GLY	8.31052	114.739	0.0473816		324	SER	8.28334	117.031	8.33637	117.511	0.10952		345	ILE	8.75909	127.141	8.77459	127.206	0.0202201		399	GLY	6.8104	101.777	6.69584	102.017	0.124213		423	LYS	8.07666	113.471	8.08111	113.61	-0.00445201	-0.139531	0.0282591
	8.23058	122.472	339	ALA	8.21607	122.558	0.0225255		331	SER	8.52222	118.583	8.52778	118.561	0.00705574		348	GLU	8.38928	123.408	8.38574	123.446	0.00836899		400	ALA	7.30181	123.59	7.30582	123.694	0.0213104		424	GLN	7.60412	114.903	7.60412	115.004	7.97372e-06	-0.101427	0.0202854
	7.84108	118.489	340	GLU	7.82971	118.5	0.0115782		332	GLY	8.52451	111.942	8.55039	112.351	0.0859304		350	ASN	9.50268	115.036	9.45116	114.73	0.0800051		402	VAL	9.16165	133.951	9.13657	133.875	0.0292657		446	ASP	8.13379	117.793	8.17125	117.764	-0.0374524	0.0282773	0.037877
	9.8637	135.648	342	ARG	9.86952	135.628	0.00710382		333	SER	7.6817	115.175	7.68198	115.209	0.00674083		351	THR	6.86847	104.131	6.86938	104.158	0.00559321		404	SER	9.49889	116.953	9.43013	116.411	0.128339		456	GLY	8.61683	110.484	8.51265	110.408	0.104171	0.076443	0.105287
	8.17878	118.409	343	THR	8.17984	118.404	0.00146152		335	TYR	7.36709	121.953	7.35659	121.875	0.0188545		352	GLU	7.59801	121.861	7.57575	121.81	0.0245319		414	GLU	8.9287	132.084	8.97842	132.178	0.0532195		457	THR	6.98866	107.39	6.94013	107.214	0.0485278	0.176107	0.0599624
	8.68689	127.301	344	VAL	8.68615	127.284	0.00343003		336	PHE	8.6225	126.04	8.59796	126.04	0.0245451		353	THR	6.95237	110.153	6.93175	110.151	0.0206239		415	GLN	7.1158	116.198	7.08976	117.177	0.197445		459	ILE	7.14294	120.596	7.14313	120.662	-0.000189601	-0.0665489	0.0133111
	8.77624	127.205	345	ILE	8.77871	127.192	0.0036273		339	ALA	8.22054	121.992	8.23268	122.536	0.109386		354	VAL	9.05882	126.922	9.0396	126.926	0.0192389		416	THR	7.90285	121.204	7.9456	121.404	0.0585243		488	ALA	8.78883	123.741	8.83865	123.795	-0.0498295	-0.0537095	0.0509742
	8.39588	123.511	348	GLU	8.39039	123.448	0.0136932		340	GLU	7.90119	118.115	7.85801	118.52	0.0917623		356	ALA	7.4547	118.728	7.4665	118.786	0.0164379		417	TRP	10.0422	129.884	10.0173	129.797	0.0303421		502	SER	9.18584	116.072	9.18206	116.521	0.00378265	-0.44897	0.0898735
	7.9357	104.012	349	LEU	7.93429	104.008	0.00165459		342	ARG	9.87006	135.605	9.87239	135.684	0.01593		357	GLU	8.16482	119.457	8.16275	119.084	0.0745219		418	GLU	8.52957	122.28	8.5375	121.84	0.0882215		504	MET	8.04069	128.139	8.05133	128.189	-0.010642	-0.05033	0.0146484
	9.45658	114.777	350	ASN	9.47395	114.864	0.02468		343	THR	8.20377	118.508	8.18267	118.393	0.0311727		358	LYS	8.89405	125.182	8.92462	125.045	0.0410902		419	THR	7.67885	115.504	7.65298	115.302	0.0479893
	6.8784	104.207	351	THR	6.88097	104.202	0.002757		344	VAL	8.69626	127.293	8.68447	127.252	0.0143665		359	GLU	8.51971	125.421	8.47592	125.182	0.0648409		421	ILE	8.4635	117.959	8.51486	118.353	0.0939872
	7.58347	121.865	352	GLU	7.59831	121.913	0.0176932		345	ILE	8.77393	127.184	8.77459	127.206	0.00445828		363	ALA	7.63381	123.052	7.64498	123.117	0.0170858		422	ARG	7.08268	113.319	7.07576	113.264	0.0129969
	6.93749	110.2	353	THR	6.94342	110.164	0.00937183		349	LEU	7.93575	104.032	7.93188	103.979	0.0111313		364	GLY	8.82405	109.698	8.8415	109.785	0.0245266		423	LYS	8.152	113.83	8.08111	113.61	0.0833766
	9.03524	126.947	354	VAL	9.03217	126.893	0.0112716		350	ASN	9.49187	114.942	9.45116	114.73	0.0588171		365	TYR	7.99425	115.426	7.97342	115.48	0.023479		424	GLN	7.59447	114.477	7.55234	114.33	0.0514223
	7.46821	118.768	356	ALA	7.46993	118.782	0.00333357		351	THR	6.87733	104.148	6.86938	104.158	0.00821741		373	TRP	6.98201	118.446	7.00768	118.501	0.027914		425	SER	7.65024	111.945	7.62025	112	0.0319832
	8.15017	119.127	357	GLU	8.14885	119.128	0.00133543		352	GLU	7.60279	121.939	7.57575	121.81	0.0374499		380	ASP	10.0371	124.718	10.0511	124.741	0.0147851		432	ILE	7.5517	130.615	7.56495	131.065	0.0910329
	8.92429	124.943	358	LYS	8.92375	124.984	0.00828427		353	THR	6.94894	110.16	6.93175	110.151	0.017275		381	LEU	9.08074	128.444	9.0793	128.216	0.0456717		454	ASP	7.47236	128.445	7.47321	128.799	0.0709227
	8.46956	125.217	359	GLU	8.47521	125.16	0.0127153		354	VAL	9.04721	126.915	9.0396	126.926	0.00792458		387	GLY	7.97544	109.486	7.98736	109.806	0.0651974		455	THR	7.5675	117.735	7.57611	117.623	0.0238966
	7.83328	126.178	360	ILE	7.82075	126.098	0.02033		355	LYS	8.59327	129.464	8.6592	128.697	0.167104		388	LEU	8.14104	125.309	8.10737	125.358	0.0351064		456	GLY	8.56491	110.464	8.51265	110.408	0.0534235
	8.55564	110.862	362	GLY	8.55487	110.885	0.00481191		356	ALA	7.46433	118.752	7.4665	118.786	0.00718259		390	VAL	7.02106	117.202	7.01483	117.104	0.0205358		457	THR	6.94559	107.19	6.94013	107.214	0.00724124
	7.6412	123.106	363	ALA	7.64098	123.107	0.000337917		357	GLU	8.1585	119.329	8.16275	119.084	0.0491471		391	ILE	9.48517	122.61	9.47091	122.522	0.0226588		458	GLY	8.49393	112.773	8.47968	112.897	0.028614
	8.84007	109.776	364	GLY	8.84213	109.804	0.00589966		358	LYS	8.90344	124.93	8.92462	125.045	0.0312198		392	TYR	9.03933	125.263	9.04719	125.154	0.0232598		459	ILE	7.14314	120.604	7.14313	120.662	0.0115915
	7.95948	115.386	365	TYR	7.96001	115.462	0.0150558		360	ILE	7.7941	125.713	7.81468	126.094	0.0789476		393	SER	9.32633	112.017	9.32633	112.021	0.000982051		460	SER	8.35856	123.442	8.40971	123.64	0.0647578
	9.10821	128.591	371	TYR	9.1108	128.61	0.00467875		362	GLY	8.5511	110.567	8.56761	110.903	0.0690203		394	THR	7.92137	110.95	7.93024	110.918	0.0110005		463	LEU	7.60751	124.504	7.60818	124.115	0.0778754
	8.46749	122.141	372	SER	8.46689	122.126	0.00291211		363	ALA	7.63976	123.087	7.64498	123.117	0.00786143		395	ASP	9.19645	121.103	9.18854	120.898	0.0418048		488	ALA	8.84034	124.106	8.83865	123.795	0.0623025
	7.0083	118.478	373	TRP	7.00845	118.479	0.000213814		364	GLY	8.83398	109.774	8.8415	109.785	0.00780852		396	GLU	8.5772	122.61	8.53547	122.687	0.0445215		498	ASP	8.93157	124.271	8.94818	124.061	0.0452692
	10.0515	124.757	380	ASP	10.0551	124.774	0.00495368		365	TYR	7.98052	115.442	7.97342	115.48	0.0103459		397	ALA	7.74075	121.09	7.7526	121.269	0.0376126		501	LEU	8.65622	124.996	8.68428	124.596	0.0849182
	9.22867	127.588	381	LEU	9.0983	128.336	0.198397		371	TYR	9.09884	128.536	9.11579	128.678	0.0330215		398	LYS	7.98094	118.122	7.98756	118.221	0.020847		502	SER	9.18616	116.577	9.18206	116.521	0.0119718
	8.36534	120.77	385	GLU	8.39223	120.74	0.0275445		372	SER	8.49537	122.193	8.47474	122.135	0.023586		399	GLY	6.69922	101.861	6.69584	102.017	0.0314931		504	MET	8.05058	128.147	8.05133	128.189	0.00849621
	9.25777	121.422	386	ALA	9.25714	121.413	0.00194723		373	TRP	6.99401	118.443	7.00768	118.501	0.0178528		400	ALA	7.30832	123.64	7.30582	123.694	0.0111486
	7.99376	109.876	387	GLY	7.99361	109.834	0.00841074		380	ASP	10.0515	124.759	10.0511	124.741	0.00362927		402	VAL	9.13071	133.903	9.13657	133.875	0.00809549
	8.10439	125.348	388	LEU	8.10014	125.345	0.00428666		381	LEU	9.08066	128.405	9.0793	128.216	0.0378071		403	LEU	8.75339	123.077	8.74262	122.985	0.0213944
	7.02279	117.11	390	VAL	7.02042	117.092	0.00435235		386	ALA	9.20764	121.235	9.21515	121.334	0.0211424		404	SER	9.42939	116.416	9.43013	116.411	0.00116011
	9.47027	122.534	391	ILE	9.47042	122.531	0.000594993		387	GLY	7.98296	109.655	7.98736	109.806	0.0305848		406	LEU	9.37789	117.523	9.36895	117.561	0.0116756
	9.03962	125.167	392	TYR	9.04218	125.179	0.00349021		388	LEU	8.12697	125.374	8.10737	125.358	0.0198453		407	ASN	8.9858	129.594	9.0024	129.618	0.0172472
	9.32813	111.994	393	SER	9.33001	112.015	0.00451831		390	VAL	7.02194	117.124	7.01483	117.104	0.0081352		414	GLU	8.98055	132.114	8.97842	132.178	0.013117
	7.93367	110.914	394	THR	7.93523	110.913	0.00160825		391	ILE	9.47509	122.688	9.47091	122.522	0.0333042		415	GLN	7.09005	117.397	7.08976	117.177	0.0439932
	9.18451	120.874	395	ASP	9.1852	120.88	0.00145883		392	TYR	9.03912	125.21	9.04719	125.154	0.0137751		416	THR	7.96837	121.202	7.9456	121.404	0.0464861
	8.52948	122.623	396	GLU	8.53109	122.62	0.00168187		393	SER	9.32228	112.047	9.32633	112.021	0.00649401		417	TRP	9.99817	129.619	10.0173	129.797	0.040463
	7.75964	121.127	397	ALA	7.75901	121.266	0.0277961		394	THR	7.92942	110.929	7.93024	110.918	0.00246152		419	THR	7.65961	115.229	7.65298	115.302	0.0160061
	7.98606	118.191	398	LYS	7.98589	118.181	0.0019849		395	ASP	9.19233	120.973	9.18854	120.898	0.0154063		422	ARG	7.13682	113.157	7.07576	113.264	0.0646984
	6.697	102.024	399	GLY	6.69817	102.052	0.00570658		396	GLU	8.53836	122.509	8.53547	122.687	0.0358583		423	LYS	8.05857	113.466	8.08111	113.61	0.036515
	7.30326	123.691	400	ALA	7.30232	123.671	0.00406581		397	ALA	7.75044	121.138	7.7526	121.269	0.026288		424	GLN	7.61261	115.381	7.60412	115.004	0.0757328
	9.14017	133.851	402	VAL	9.13749	133.882	0.00689411		398	LYS	7.98346	118.15	7.98756	118.221	0.0148762		425	SER	7.58968	111.97	7.62025	112	0.031161
	8.74176	123.031	403	LEU	8.74175	123.021	0.00202616		399	GLY	6.69974	101.952	6.69584	102.017	0.0136414		426	VAL	7.75463	115.611	7.76788	115.751	0.0310653
	9.42964	116.396	404	SER	9.43177	116.395	0.00214541		400	ALA	7.30697	123.656	7.30582	123.694	0.00764832		428	ASN	7.41138	108.836	7.40975	108.818	0.00391517
	8.69941	127.4	405	LYS	8.71525	127.486	0.0233231		402	VAL	9.41528	132.923	9.13657	133.875	0.337593		429	ALA	9.78775	120.397	9.79761	120.403	0.00993718
	9.36848	117.56	406	LEU	9.36754	117.552	0.00182548		403	LEU	8.74962	123.037	8.74262	122.985	0.0126902		430	PHE	8.27365	115.055	8.26562	115.065	0.00830453
	9.00327	129.654	407	ASN	9.00682	129.632	0.00572282		404	SER	9.43333	116.408	9.43013	116.411	0.00328292		431	ILE	6.39444	118.668	6.40743	118.688	0.0135887
	8.97733	132.187	414	GLU	8.9716	132.143	0.0103778		406	LEU	9.37824	117.575	9.36895	117.561	0.00972708		432	ILE	7.58702	130.906	7.56495	131.065	0.0387707
	7.09466	117.189	415	GLN	7.09404	117.124	0.0129862		407	ASN	9.00921	129.602	9.0024	129.618	0.00752934		433	CYS	9.09318	117.796	9.10344	117.652	0.0304842
	7.93674	121.342	416	THR	7.93724	121.343	0.000537066		414	GLU	8.98051	132.141	8.97842	132.178	0.00773712		434	GLY	10.0629	107.12	10.0707	107.08	0.0111835
	10.0174	129.806	417	TRP	10.0175	129.808	0.00040623		415	GLN	7.09386	117.292	7.08976	117.177	0.0235214		435	THR	8.04286	120.492	8.0301	120.382	0.0253655
	8.52015	121.796	418	GLU	8.51347	121.821	0.00835241		416	THR	7.95608	121.274	7.9456	121.404	0.0281108		436	LEU	8.66846	129.087	8.6863	129.106	0.0182341
	8.51912	118.568	421	ILE	8.50709	118.333	0.0486542		417	TRP	10.0125	129.683	10.0173	129.797	0.0232756		437	TYR	9.40004	128.374	9.4111	128.354	0.0117595
	7.10255	113.304	422	ARG	7.10759	113.299	0.00514025		418	GLU	8.5399	121.909	8.5375	121.84	0.0139038		438	THR	7.74489	107.529	7.75152	107.533	0.00667172
	8.07912	113.581	423	LYS	8.0829	113.668	0.0178181		421	ILE	8.49962	118.335	8.51486	118.353	0.0156278		446	ASP	8.20339	118.038	8.17125	117.764	0.0633765
	7.60196	115.011	424	GLN	7.60337	115.019	0.00208874		422	ARG	7.12796	113.238	7.07576	113.264	0.0524507		448	THR	8.46125	109.859	8.45255	109.747	0.0239211
	7.6206	112.004	425	SER	7.62359	112.017	0.0039358		423	LYS	8.07198	113.536	8.08111	113.61	0.0174747		449	VAL	9.14014	124.312	9.13947	124.388	0.0152228
	7.76853	115.729	426	VAL	7.76778	115.726	0.0010219		424	GLN	7.61354	115.196	7.60412	115.004	0.0394446		454	ASP	7.49236	128.78	7.47321	128.799	0.0195408
	7.41433	108.845	428	ASN	7.41275	108.815	0.00623697		425	SER	7.60705	111.971	7.62025	112	0.0144687		455	THR	7.53175	117.51	7.57611	117.623	0.0498069
	9.79677	120.421	429	ALA	9.79464	120.4	0.00468492		426	VAL	7.76463	115.649	7.76788	115.751	0.0206442		456	GLY	8.51256	110.545	8.51265	110.408	0.0273997
	8.28571	115.086	430	PHE	8.27111	115.138	0.0179522		428	ASN	7.41597	108.835	7.40975	108.818	0.00708811		457	THR	6.97097	107.39	6.94013	107.214	0.0467173
	6.4073	118.691	431	ILE	6.41154	118.689	0.00427137		429	ALA	9.79425	120.367	9.79761	120.403	0.00793403		458	GLY	8.436	112.722	8.47968	112.897	0.0559327
	7.57463	130.992	432	ILE	7.58023	130.97	0.00710219		430	PHE	8.27597	114.921	8.26562	115.065	0.0305283		459	ILE	7.12421	120.488	7.14313	120.662	0.0396283
	10.0733	107.118	434	GLY	10.0707	107.122	0.00271198		431	ILE	6.40179	118.684	6.40743	118.688	0.00569578		460	SER	8.41704	123.584	8.40971	123.64	0.0134009
	8.07164	120.386	435	THR	8.05457	120.413	0.0178642		432	ILE	7.5845	130.968	7.56495	131.065	0.0275172		461	LYS	8.88112	121.466	8.89629	121.505	0.0170387
	8.67631	129.114	436	LEU	8.68609	129.118	0.0098119		433	CYS	9.09846	117.788	9.10344	117.652	0.0275662		463	LEU	7.61502	124.154	7.60818	124.115	0.0104783
	9.40973	128.316	437	TYR	9.40834	128.31	0.00180964		434	GLY	10.068	107.139	10.0707	107.08	0.0121554		485	LYS	7.59095	125.663	7.62115	125.416	0.0578703
	7.75246	107.533	438	THR	7.75463	107.55	0.0040667		435	THR	8.042	120.436	8.0301	120.382	0.0160148		486	LEU	8.71943	124.473	8.75073	124.253	0.0539699
	8.18551	117.994	446	ASP	8.18595	117.668	0.065186		436	LEU	8.67913	129.103	8.6863	129.106	0.00719691		487	PHE	8.55229	127.97	8.5527	127.929	0.00809493
	7.44628	124.152	447	ALA	7.45089	124.125	0.00703441		437	TYR	9.40246	128.341	9.4111	128.354	0.00904919		488	ALA	8.8113	124.099	8.83865	123.795	0.0666966
	8.46201	109.648	448	THR	8.4589	109.63	0.00482489		438	THR	7.75273	107.546	7.75152	107.533	0.00299686		489	TRP	9.23885	120.124	9.23506	119.867	0.0513899
	9.14082	124.38	449	VAL	9.1415	124.429	0.00988472		446	ASP	8.1792	117.833	8.17125	117.764	0.0158455		498	ASP	8.93466	123.95	8.94818	124.061	0.025936
	7.47475	128.804	454	ASP	7.50155	128.798	0.0268387		447	ALA	7.41289	124.049	7.46156	124.212	0.0585991		499	ILE	8.19847	111.615	8.2103	111.505	0.0248346
	7.54489	117.512	455	THR	7.55403	117.574	0.0154616		448	THR	8.46262	109.669	8.45255	109.747	0.0185558		500	LYS	8.3189	119.903	8.33268	120.032	0.0290799
	8.60251	110.471	456	GLY	8.56177	110.427	0.0416947		449	VAL	9.13863	124.35	9.13947	124.388	0.00778986		501	LEU	8.70122	124.555	8.68428	124.596	0.0188037
	6.94487	107.343	457	THR	6.95134	107.261	0.017731		454	ASP	7.48514	128.823	7.47321	128.799	0.0128173		502	SER	9.185	116.485	9.18206	116.521	0.00772925
	7.14477	120.654	459	ILE	7.14618	120.668	0.00322411		455	THR	7.55507	117.577	7.57611	117.623	0.0230352		503	LYS	8.3261	124.928	8.29221	124.626	0.0693169
	8.90107	121.405	461	LYS	8.90834	121.585	0.0367908		456	GLY	8.52064	110.599	8.51265	110.408	0.0390452		504	MET	8.0774	128.206	8.05133	128.189	0.0262762
	7.61417	124.17	463	LEU	7.61664	124.171	0.00248001		457	THR	6.96282	107.341	6.94013	107.214	0.0340237
	8.4866	124.898	478	ASP	8.4885	124.968	0.0141385		458	GLY	8.45974	112.749	8.47968	112.897	0.0356081
	7.7166	121.145	479	TYR	7.71562	121.152	0.00161093		459	ILE	7.13546	120.575	7.14313	120.662	0.0191464
	8.74904	124.197	486	LEU	8.75551	124.262	0.0145093		460	SER	8.40971	123.574	8.40971	123.64	0.0133925
	8.55286	127.937	487	PHE	8.55129	127.913	0.00504894		461	LYS	8.89095	121.468	8.89629	121.505	0.00898563
	8.84288	123.806	488	ALA	8.84342	123.809	0.000850582		463	LEU	7.61567	124.16	7.60818	124.115	0.0117576
	9.2301	119.844	489	TRP	9.22574	119.902	0.0124151		479	TYR	7.6584	121.28	7.71	121.191	0.0545627
	8.94776	123.988	498	ASP	8.96334	123.988	0.0155819		480	ASN	8.33617	124.933	8.29304	124.497	0.0972556
	8.21368	111.512	499	ILE	8.21198	111.468	0.00906365		485	LYS	7.56707	125.595	7.62115	125.416	0.0648355
	8.33959	120.012	500	LYS	8.33358	120.077	0.0143399		486	LEU	8.75154	124.141	8.75073	124.253	0.0224117
	8.68299	124.627	501	LEU	8.68189	124.592	0.0070538		487	PHE	8.55468	127.961	8.5527	127.929	0.00660049
	9.17956	116.344	502	SER	9.17813	116.406	0.0125126		488	ALA	8.82733	123.832	8.83865	123.795	0.013546
	8.04663	128.161	504	MET	8.04561	128.107	0.0109474		489	TRP	9.2295	120.016	9.23506	119.867	0.0302213
									498	ASP	8.94469	123.989	8.94818	124.061	0.0147026
									499	ILE	8.20393	111.553	8.2103	111.505	0.0115442
									500	LYS	8.335	119.956	8.33268	120.032	0.0151845
									501	LEU	8.69482	124.586	8.68428	124.596	0.0106971
									502	SER	9.18311	116.425	9.18206	116.521	0.0190794
									503	LYS	8.3018	124.784	8.29221	124.626	0.0330096
									504	MET	8.0619	128.162	8.05133	128.189	0.0118486

## Sheet: Fig. 6c
Figure 6c
Days	Normalized PC1
0	1
7	0.745124
33	0.550113
42	0.291249
51	0.179658
56	0.17201
67	0
79	0.0968386
90	0.0960459
105	0.0722826
109	0.0471945
Fit	f = a*exp(-b*x)
	Coefficient
a	0.976
b	0.03
x at f=0.5	22.2951

## Sheet: Supp Fig. 2a, 2b
Supplementary Figure 2a and 2b
	25C Stored OLF, 1h Urea Incubation			25C Fresh OLF, 1h Urea Incubation			25C Stored OLF, 48h Urea Incubation			25C Fresh OLF, 48h Urea Incubation			37C Stored OLF, 1h Urea Incubation			37C Fresh OLF, 1h Urea Incubation			37C Stored OLF, 48h Urea Incubation			37C Fresh OLF, 48h Urea Incubation
[Urea] (M)	Technical 1	Technical 2	Technical 3	Technical 1	Technical 2	Technical 3	Technical 1	Technical 2	Technical 3	Technical 1	Technical 2	Technical 3	Technical 1	Technical 2	Technical 3	Technical 1	Technical 2	Technical 3	Technical 1	Technical 2	Technical 3	Technical 1	Technical 2	Technical 3
0	340	340	338	339	339	339	339	338	338	338	339	339	339	339	339	339	339	339	338	339	339	339	338	340
1	339	339	339	339	339	340	340	340	338	340	338	339	340	340	342		342	342	341	341	340	341	340	340
2	342	341	342	341	343	342	341	341	341	342	343	343	344	345	345	345	345	345	346	346	346	346	345	345
3	349	349	349	351	351	350	349	349	350	349	350	350		350	350	351	350		350	350	350	352	350
4	353	352	352	354	352	354	353	353	353	353	353	353	352	350	353	353	353		354	354	352	353	353
5	354	354	356	354	355	354	354	355	354	354	354	354	355	355	355	353	353	353	356	356	355	354	355	354
6	355	355	355	355	355	355	354	356	355	355	355	355	354	355	355	355	356	355	354	355	355	354	354	355
[Urea] (M)	25C Stored OLF, 1h Urea Incubation	25C Fresh OLF, 1h Urea Incubation	25C Stored OLF, 48h Urea Incubation	25C Fresh OLF, 48h Urea Incubation	37C Stored OLF, 1h Urea Incubation	37C Fresh OLF, 1h Urea Incubation	37C Stored OLF, 48h Urea Incubation	37C Fresh OLF, 48h Urea Incubation
0	339.333	339	338.333	338.667	339	339	338.667	339
1	339	339.333	339.333	339	340.667	342	340.667	340.333
2	341.667	342	341	342.667	344.667	345	346	345.333
3	349	350.667	349.333	349.667	350	350.5	350	351
4	352.333	353.333	353	353	351.667	353	353.333	353
5	354.667	354.333	354.333	354	355	353	355.667	354.333
6	355	355	355	355	354.667	355.333	354.667	354.333

## Sheet: Supp Fig. 10
Supplementary Figure 10
Residue Number	RMSF_D380A_Run1	RMSF_D380A_Run2	RMSF_D380A_Run3	RMSF_I499F_Run1	RMSF_I499F_Run2	RMSF_I499F_Run3	RMSF_WT_Run1	RMSF_WT_Run2	RMSF_WT_Run3 ##
244	2.82342	2.97725	2.99481	2.42794	2.54813	2.50488	2.63307	2.67407	2.7899
245	1.45105	1.36263	1.58516	1.25663	1.34565	1.41108	1.35197	1.47388	1.45996
246	1.26146	1.265	1.40307	0.937639	1.10908	1.06907	1.23361	1.16745	1.22705
247	1.0055	0.873723	1.10721	0.796582	0.95654	0.83559	1.1356	0.888594	0.92786
248	0.82468	0.736107	0.923354	0.602432	0.8296	0.647997	1.05148	0.694357	0.773606
249	0.984211	0.891476	1.09421	0.672185	0.962988	0.710492	1.33239	0.791996	0.891878
250	0.933577	0.9028	1.09965	0.613786	0.984218	0.737486	1.37697	0.71929	0.935551
251	0.858836	0.801417	1.05894	0.546994	0.951125	0.727768	1.17296	0.646118	0.885178
252	1.05849	0.889085	1.32895	0.706057	1.13918	1.05508	1.39665	0.754223	1.11562
253	1.24604	0.947843	1.7847	0.760769	1.13785	1.19609	1.46193	0.869247	1.22926
254	1.09868	0.8878	1.79664	0.754031	1.13145	1.01535	1.29586	0.837494	1.14778
255	1.14914	0.874374	1.83634	0.680412	1.16768	1.07709	1.26098	0.800496	1.21282
256	1.16736	0.764828	2.08615	0.586979	1.20122	0.989719	1.15901	0.727334	1.17141
257	1.34185	1.06637	2.572	0.621657	1.78581	1.05647	1.27049	0.780848	1.36076
258	1.90227	1.62211	3.73236	0.80527	2.46302	1.0706	1.29942	1.52351	1.73983
259	2.77732	1.82317	4.68337	0.865158	2.94013	1.14132	1.72312	2.81876	1.74564
260	3.56104	2.96334	5.28212	1.41811	3.65698	1.52747	2.2905	4.11584	2.16106
261	4.28016	3.72045	5.16117	2.25721	4.45154	2.2061	3.23782	3.03895	3.57281
262	5.30034	4.23117	5.09724	2.17514	5.14785	2.23541	4.92803	2.79701	3.94806
263	5.19227	4.32775	5.20742	2.42893	5.23425	2.1636	5.12934	3.47968	3.45326
264	6.00781	4.50093	4.36262	2.12902	5.5202	2.17321	5.81941	2.56512	3.60521
265	6.45653	4.1733	3.35215	1.72291	5.07342	2.05992	4.96639	1.3921	2.6669
266	5.83185	3.69625	2.77304	1.43769	4.33629	2.06293	3.93828	1.82058	2.01202
267	4.2823	3.53984	2.8021	0.839432	3.81593	1.27452	3.85319	1.31891	1.82282
268	2.58798	1.98962	2.04222	0.705267	1.8323	1.30061	2.17909	1.14381	1.51576
269	1.91258	1.49664	1.66486	0.532312	1.28254	0.922175	1.95015	0.617602	1.13726
270	1.53252	1.16478	1.48548	0.50255	1.12668	0.977225	1.74303	0.548346	1.09841
271	1.40534	1.00346	1.45915	0.58681	1.18179	1.04565	1.62504	0.539096	1.12406
272	1.52232	0.927952	1.33488	0.787281	1.33087	0.991296	1.36902	0.580745	1.01997
273	1.74426	0.792895	1.32403	1.07308	1.59102	1.26133	1.13588	0.681361	1.11542
274	2.98286	1.00012	2.24039	2.93149	2.19214	1.32267	1.23818	0.787663	1.38806
275	3.41705	1.00755	3.69502	3.9925	3.06539	1.54444	2.39813	1.09922	1.5464
276	3.40054	1.97776	5.44032	4.59526	4.49043	2.45271	2.3206	2.37786	2.57146
277	4.92778	2.66939	7.66544	4.56431	4.59676	3.51978	4.12801	3.11319	4.14236
278	5.30006	4.46105	8.84306	4.96606	6.39169	5.26664	5.66875	4.92995	5.00775
279	5.35955	5.14868	8.60792	5.16738	7.33987	5.93819	6.15308	5.97148	5.43634
280	4.53442	3.02219	6.49388	4.41236	5.26971	4.86813	4.05485	4.45656	4.44734
281	3.37917	3.63169	4.05884	3.34855	4.72475	3.52877	3.39243	3.08252	3.54055
282	2.6081	2.62583	3.26156	2.58986	3.72438	2.39602	3.00705	2.30917	2.56987
283	1.73919	1.27541	2.22445	1.33878	1.44208	1.87341	1.55685	1.03729	1.62295
284	1.26629	0.898779	1.64521	0.727377	1.18303	1.2968	1.15951	0.67903	1.26563
285	1.18001	0.919504	1.45659	0.611602	1.12908	1.0395	1.29529	0.577344	1.12797
286	1.15518	0.871678	1.28605	0.632972	1.00886	0.920184	1.27547	0.546831	0.902911
287	1.33719	0.962919	1.41757	0.590151	1.04806	0.904429	1.47275	0.564302	1.00182
288	1.34455	1.04242	1.36453	0.629717	1.12123	0.960621	1.65158	0.589497	1.16271
289	1.63937	2.06108	1.97625	1.25131	2.08198	1.57915	2.14683	0.956505	1.70642
290	3.12521	1.93938	2.66878	1.61223	3.09683	2.13164	2.59166	1.27605	2.69084
291	3.69517	2.99914	2.54778	1.82381	3.06417	2.42195	3.18189	1.98165	4.62543
292	4.61385	3.83967	3.21627	2.55383	2.99407	2.87524	4.07299	3.00567	5.2695
293	4.0068	2.59203	2.66906	2.18659	2.12915	2.67099	2.8781	2.27551	3.98016
294	2.7974	1.5656	1.88022	1.31948	1.34381	1.66262	1.73504	1.2185	2.60172
295	2.99571	0.975208	1.46897	0.8738	0.901653	1.18975	1.644	0.944255	1.85431
296	1.36178	0.794165	1.2835	0.806476	1.0375	1.02196	1.26007	0.770142	1.56937
297	1.32401	0.845889	1.22808	0.741988	1.16589	0.896489	1.50823	0.65324	1.1993
298	1.13172	0.736961	1.1324	0.692195	0.861198	0.819965	1.25792	0.581167	0.944881
299	1.27448	0.962669	1.3701	0.710946	1.09462	0.954127	1.37903	0.623171	1.07273
300	1.16979	1.01497	1.40678	0.724812	1.05981	0.9753	1.1503	0.649166	1.05693
301	1.30906	1.17549	1.62705	0.767889	1.22523	1.03886	1.16203	0.693893	1.18363
302	1.40373	1.14612	1.7944	0.969278	1.36667	1.10271	1.08931	0.81898	1.37316
303	1.56625	1.19761	2.24394	1.08406	1.79384	1.12567	1.59381	0.876781	1.50455
304	1.69121	1.37382	2.35375	1.06516	2.18376	1.2636	2.00273	0.912292	1.76027
305	1.97653	1.59966	2.60844	1.35123	2.50242	1.34906	2.1952	1.15498	2.17173
306	1.83807	1.59652	2.31795	1.21136	2.06175	1.1013	1.88008	1.0608	1.75993
307	1.68216	1.56682	2.04561	0.8355	1.93338	1.01757	1.97264	0.847743	1.31983
308	2.01851	1.86767	2.32526	1.0679	2.54311	1.23902	2.49217	1.09767	2.33958
309	2.39907	2.1799	2.47831	1.38018	2.68578	1.42608	2.60407	1.37673	2.00741
310	2.35141	2.07943	2.18569	2.01715	2.46983	2.55157	2.9096	1.73363	2.40393
311	2.14585	1.69061	2.26183	1.978	1.82228	1.70608	2.44886	1.60883	2.19006
312	2.31762	1.56346	2.5796	2.38977	1.72694	2.09951	2.99457	1.9657	1.9085
313	1.87982	1.567	2.0353	1.85914	1.79635	1.87733	2.38444	1.71829	1.77804
314	1.37667	1.38939	1.71456	1.16448	1.43194	1.17929	1.38749	1.03915	1.1417
315	1.26183	1.14043	1.44033	0.983315	1.22986	1.08957	1.61571	0.84597	1.08247
316	1.08505	0.895329	1.22937	0.933052	1.02296	1.02601	1.40914	0.819781	1.14053
317	1.05512	0.859759	1.20402	0.821009	1.08908	0.931578	1.3811	0.752386	1.2118
318	1.04989	0.752629	1.08896	0.818649	0.847123	0.886531	0.977769	0.745143	1.2778
319	1.7732	1.00945	1.37452	1.03279	1.01543	1.15329	1.42481	1.02724	1.73935
320	1.47142	0.892556	1.35905	0.982147	0.986721	1.27801	1.07778	0.964854	1.84157
321	1.48531	0.784091	1.24733	0.785904	0.812112	1.2505	0.738284	0.892582	1.795
322	1.2715	0.710829	1.22025	0.666814	0.67243	1.14892	0.733521	0.828373	1.55612
323	1.59728	0.82213	1.67678	0.665389	0.803677	1.26378	1.46265	1.25577	1.85038
324	2.35789	1.21398	2.63149	0.955388	1.50768	1.19338	1.07625	0.940022	1.7449
325	1.52528	1.5021	1.68161	0.509816	0.976225	0.795123	0.771546	0.551712	1.30422
326	1.40168	2.36051	2.11065	0.492326	0.650206	0.896451	0.722021	0.504122	1.7124
327	0.925657	1.01824	1.10935	0.432704	0.56422	0.689701	0.595051	0.428914	0.949644
328	0.791183	0.544854	0.870149	0.45446	0.601867	0.777197	0.642177	0.446348	0.939764
329	0.900055	0.589947	0.835798	0.535579	0.66983	0.906777	0.706158	0.50628	0.978064
330	1.04167	0.649833	0.886613	0.603761	0.833138	1.06038	0.748118	0.588416	1.29372
331	1.21634	0.681604	1.10078	0.750886	0.975608	1.27363	0.917303	0.736948	1.59051
332	1.25982	0.73302	1.16818	0.81344	0.921037	1.32413	1.01605	0.822136	1.63057
333	0.961225	0.573509	0.829507	0.624623	0.64861	0.997398	0.760422	0.60737	1.21675
334	0.790921	0.482006	0.766956	0.55449	0.505914	0.776227	0.669596	0.496148	0.876041
335	0.730285	0.491624	0.723916	0.48409	0.489928	0.663385	0.56167	0.441317	0.753732
336	0.806901	0.524496	0.821565	0.516764	0.484417	0.608853	0.56438	0.471796	0.725025
337	0.953089	0.597757	0.965507	0.606419	0.526836	0.63856	0.64651	0.534081	0.823704
338	1.44723	0.669651	1.24728	0.699719	0.592151	0.8101	0.740601	0.986727	1.43229
339	1.80486	0.766586	1.60157	0.759721	0.747686	0.997081	0.994526	1.22891	1.85941
340	1.93571	1.0472	1.89836	1.00348	0.809076	1.19344	1.13804	1.33152	2.3603
341	1.45416	0.817569	1.49953	0.834972	0.645328	0.942696	0.875099	0.860615	1.70892
342	1.12442	0.753678	1.15596	0.696436	0.59275	0.783621	0.728269	0.622892	1.17202
343	0.952895	0.672396	1.0282	0.644503	0.563814	0.655186	0.619342	0.538536	0.955043
344	0.773099	0.630838	0.813558	0.560072	0.517664	0.575889	0.526928	0.482429	0.727781
345	0.872305	0.613384	0.80801	0.591021	0.555475	0.684319	0.573283	0.518804	0.927266
346	0.865301	0.607537	0.764491	0.602156	0.5395	0.78937	0.617177	0.542117	1.06259
347	0.928636	0.610089	0.82986	0.611705	0.550476	0.858408	0.721643	0.590825	1.14311
348	1.00805	0.723493	0.929331	0.830539	0.653415	1.07008	0.896899	0.756011	1.40734
349	1.03648	0.83713	1.05878	1.06112	0.787	1.16581	1.12698	0.914263	1.45313
350	1.39686	1.23235	1.3712	1.62354	1.10883	1.6221	1.51569	1.35616	2.03257
351	1.31861	1.14806	1.24117	1.32162	0.995618	1.47688	1.3412	1.18619	2.01446
352	1.12371	1.00815	1.13565	1.15544	0.856339	1.16899	1.21134	0.988234	1.69644
353	1.26764	1.03012	1.16551	0.983028	0.846612	1.19371	1.13771	0.945448	1.73329
354	1.21741	0.937595	1.05437	0.842373	0.752585	1.04735	0.977919	0.816556	1.58582
355	1.2842	1.01932	1.06689	0.89138	0.812581	1.17022	0.971255	0.859853	1.74154
356	1.14985	1.03841	1.02791	0.885557	0.779002	1.10879	0.890744	0.799811	1.61812
357	1.09397	0.992213	1.03596	0.875765	0.790498	0.914172	0.85601	0.743254	1.38144
358	0.99258	1.04757	1.01074	0.849552	0.795624	0.797593	0.825785	0.710965	1.08114
359	0.903501	0.907979	1.01229	0.684249	0.625057	0.671496	0.690569	0.581197	0.824507
360	0.801618	1.02716	1.00961	0.830383	0.591278	0.660438	0.694511	0.65256	0.889175
361	1.16431	1.3233	1.42269	1.22149	0.751865	1.084	1.22361	1.16857	1.71601
362	1.47637	2.06104	1.77361	1.74435	0.996385	1.31437	1.65867	1.75358	2.7373
363	1.19937	2.21516	2.31577	2.693	0.633383	0.967499	1.30056	1.80491	2.79005
364	1.5399	2.7957	2.42431	3.34198	0.688964	1.28507	1.65392	1.8523	2.87247
365	2.47716	2.89896	2.63537	4.03384	0.636689	1.74439	2.04724	2.57794	3.02011
366	3.95959	2.53787	2.51287	3.35137	0.792086	1.35796	2.51636	2.661	4.69768
367	4.04215	2.52006	2.8377	4.08547	0.775302	1.12342	2.56813	2.79588	4.26805
368	3.34566	1.99607	3.07805	4.18621	0.726769	0.911589	3.0549	1.94705	2.0109
369	2.90992	1.6607	2.85891	4.2329	0.884516	0.946501	3.93458	1.29872	1.75352
370	3.59617	1.57941	2.78448	3.06685	1.11625	1.04052	4.29492	1.09659	1.34586
371	3.89242	1.40296	2.48961	2.86102	1.18013	0.94657	4.8654	0.93933	0.992597
372	3.47709	1.58866	2.79649	1.70061	1.46825	1.21841	4.18679	1.17557	1.08177
373	3.0812	2.07769	3.21664	1.35878	1.87701	1.60314	3.03029	1.75203	1.87206
374	3.32834	3.11949	3.9188	1.98314	1.56309	1.63032	2.9762	2.81255	2.21761
375	3.55866	3.15273	3.10827	1.81349	2.39218	2.11133	4.49365	2.21457	2.61904
376	3.02917	2.41057	2.11299	1.91582	1.99336	1.66324	4.26345	1.88723	2.1615
377	1.69174	1.72772	1.41178	1.7184	0.918259	1.02567	1.89968	1.30189	1.12023
378	1.29709	1.52737	1.42082	1.2862	0.776565	0.67735	1.10085	0.956946	1.03883
379	0.924024	0.901626	1.00093	0.639454	0.654095	0.567372	0.720874	0.549883	0.688456
380	0.76205	0.757187	0.825244	0.472792	0.644766	0.575786	0.675313	0.466301	0.520283
381	0.63455	0.54841	0.694464	0.477106	0.653804	0.565729	0.669907	0.466774	0.572318
382	0.684285	0.574795	0.737558	0.484619	0.712694	0.821433	0.724603	0.53321	0.71016
383	0.786334	0.617763	0.954819	0.519905	0.801517	0.960624	0.758646	0.644413	0.940275
384	1.02095	0.757047	1.24354	0.856739	1.25462	1.42813	1.04339	1.00769	1.23302
385	1.31757	0.962447	1.67758	1.16015	1.42216	1.70963	1.26398	1.34197	1.6211
386	1.49887	1.1518	1.7297	1.71008	1.80772	2.19196	1.76093	1.75789	2.12061
387	1.24139	1.05012	1.44781	1.05743	1.52653	1.62853	1.30294	1.27334	1.37384
388	0.699334	0.61845	0.743416	0.571494	0.638015	0.682891	0.728274	0.599496	0.736883
389	0.58034	0.533178	0.58091	0.484036	0.576455	0.549685	0.688789	0.482408	0.59172
390	0.591783	0.558257	0.575168	0.494469	0.585306	0.553783	0.649591	0.531558	0.544884
391	0.693137	0.618087	0.63994	0.475596	0.545428	0.58194	0.712632	0.521546	0.544735
392	0.776285	0.668034	0.731216	0.537885	0.526076	0.575149	0.717169	0.527421	0.629864
393	0.980016	0.876501	0.910775	0.685966	0.61537	0.726538	0.96108	0.706936	0.782005
394	1.39003	1.56863	1.43616	0.980996	0.824015	1.28626	1.77621	1.15998	1.10625
395	2.17607	2.20537	2.05984	1.42389	1.22109	1.89706	3.1579	1.53265	1.37831
396	2.72153	2.27182	2.47048	2.47525	1.23911	1.82295	3.73887	1.55568	1.47115
397	3.92315	2.67037	3.23584	3.82093	1.31967	1.76203	4.21827	1.58751	1.67582
398	2.18113	2.36154	2.80454	2.30979	1.24733	1.56054	2.22551	1.34939	1.58325
399	1.81498	1.2371	1.56768	1.27136	0.77545	0.877934	0.9395	0.825528	1.16728
400	1.09252	0.836574	1.01275	0.72496	0.709771	0.730925	0.812652	0.680551	0.939161
401	0.821789	0.711057	0.796015	0.556972	0.529628	0.631639	0.678168	0.56618	0.665655
402	0.75419	0.624174	0.651349	0.512034	0.506575	0.602405	0.609085	0.540275	0.673224
403	0.702147	0.585969	0.585599	0.541184	0.580014	0.602513	0.628155	0.57207	0.662029
404	0.634363	0.547439	0.574822	0.523145	0.567213	0.550079	0.576542	0.540278	0.675584
405	0.630965	0.587897	0.66739	0.546315	0.597622	0.57034	0.621381	0.583843	0.692757
406	0.727049	0.687993	0.824362	0.696322	0.726625	0.624235	0.67769	0.710523	0.726298
407	0.884186	0.755477	0.913905	0.748679	0.807794	0.726439	0.759853	0.735532	0.842519
408	0.952876	0.817839	0.959829	0.892369	0.817837	0.895535	0.84766	0.791508	1.0388
409	1.26591	1.03229	1.18386	1.15852	1.07049	1.13297	1.12384	0.992866	1.46564
410	1.16982	1.0328	1.10176	1.04137	1.01412	1.06145	1.00976	0.965782	1.15113
411	0.886344	0.782166	0.847945	0.77355	0.798839	0.781208	0.7489	0.721374	0.875622
412	0.988728	0.883604	0.950984	0.866279	0.954679	0.824157	0.881301	0.845255	0.893986
413	0.762606	0.707484	0.849021	0.749485	0.759551	0.674274	0.69739	0.726307	0.776857
414	0.854301	0.765541	1.01223	0.785985	0.753321	0.734262	0.747002	0.745918	0.930869
415	0.863421	0.719309	0.828534	0.712505	0.726734	0.742214	0.696578	0.71632	0.978762
416	0.822767	0.674118	0.753589	0.660354	0.649317	0.666923	0.619204	0.664198	0.89185
417	0.797727	0.64535	0.712335	0.604366	0.57703	0.641522	0.588469	0.611021	0.816405
418	0.933836	0.765368	0.92839	0.769567	0.699258	0.696414	0.671873	0.724562	0.886398
419	0.935787	0.817007	1.02161	0.765261	0.68465	0.704014	0.727978	0.708286	0.810506
420	1.13718	0.980298	1.34917	0.982808	0.835323	0.798531	0.920241	0.809846	1.01638
421	1.02578	0.91337	1.28616	0.901127	0.813431	0.73649	0.897713	0.773453	0.90706
422	1.14615	1.03195	1.49751	1.0977	0.8439	0.758914	0.954175	0.815268	1.0704
423	1.19755	1.07218	1.55337	1.19602	0.868433	0.889486	0.880613	0.815963	1.14606
424	1.51005	1.45969	1.82994	1.33375	1.39521	1.14751	1.28383	1.11649	1.39171
425	1.6003	1.53588	1.88653	1.16405	1.287	1.26945	1.20661	1.55387	1.26179
426	1.08211	1.08484	1.61964	0.81957	1.05554	0.803425	0.862271	0.974912	0.9878
427	1.09003	1.10615	1.73453	0.822541	1.36086	0.948944	0.888208	1.20083	1.05212
428	1.06544	0.947488	1.4715	0.560986	1.2241	0.977684	0.862203	1.10464	0.861088
429	0.851037	0.81756	1.17669	0.514953	0.967264	0.834996	0.864321	0.851644	0.634087
430	0.76034	0.76273	1.03545	0.528945	0.918784	0.89701	0.884806	0.827801	0.744665
431	0.683502	0.682664	0.881961	0.506838	0.831999	0.866046	0.812267	0.7741	0.760854
432	0.719201	0.648064	0.884331	0.550753	0.801765	0.8184	0.857763	0.778602	0.80661
433	0.889633	0.816772	1.05689	0.69249	0.890398	0.970785	0.974399	1.01041	1.06523
434	0.866479	0.827067	0.988278	0.758587	0.889336	0.958728	0.901363	0.862219	0.942074
435	0.684882	0.612236	0.744893	0.529199	0.724448	0.724002	0.815717	0.620241	0.731557
436	0.652564	0.600877	0.733067	0.487201	0.672875	0.691041	0.759611	0.577625	0.614384
437	0.661923	0.617346	0.825117	0.468996	0.726567	0.59782	0.725663	0.550956	0.532031
438	0.801469	0.708918	1.1423	0.548331	0.854342	0.643573	0.750883	0.645199	0.617857
439	0.939431	0.842065	1.32226	0.583216	1.10152	0.744423	0.842098	0.873951	0.813026
440	1.19406	1.22034	1.57243	0.718423	1.30986	0.85902	0.982816	1.09628	1.08631
441	1.32002	1.93491	1.93044	1.03624	2.03885	1.26179	2.05838	1.47013	1.69988
442	2.57516	3.17847	3.28732	1.77628	3.18757	2.15728	3.53828	2.52495	2.81645
443	3.23303	4.24057	3.20692	2.78223	4.19742	3.00767	3.3833	3.4701	3.62958
444	3.1049	3.87188	3.50999	2.49611	3.29443	3.05891	2.81703	4.3397	3.7764
445	2.82788	2.76491	3.33791	1.6174	2.62489	2.77964	2.44378	3.58845	2.40299
446	1.70344	1.84369	2.34891	1.03418	1.51615	1.60012	1.64902	1.81476	2.06022
447	1.26284	1.44542	1.76746	0.849366	1.13249	1.14611	1.29551	1.23548	1.58123
448	1.02502	1.04955	1.4439	0.66824	1.08368	0.885938	1.04457	0.915638	1.00187
449	0.914979	0.845783	1.1957	0.636693	1.18327	0.782451	0.894431	0.715399	0.864374
450	1.19945	1.07747	1.34088	0.85083	1.34814	0.941017	1.06072	0.936066	0.990234
451	1.0088	0.844791	1.27904	0.788345	1.15238	0.809629	0.989325	0.879694	0.805578
452	0.897304	0.811572	1.03577	0.836268	1.06976	0.838762	0.968083	0.801861	0.807691
453	0.783606	0.675817	0.818275	0.592126	0.768848	0.68966	0.845899	0.605736	0.70384
454	0.808706	0.684882	0.836315	0.625933	0.751247	0.74745	0.872933	0.650241	0.82517
455	0.883726	0.729462	0.861926	0.658526	0.692384	0.807636	0.899314	0.69166	0.956587
456	1.34439	1.10257	1.25398	1.04574	1.03608	1.19142	1.247	1.09789	1.38656
457	1.48657	1.28028	1.45216	1.30135	1.21147	1.32585	1.43075	1.3115	1.54404
458	1.37113	1.1436	1.25782	1.13564	1.05589	1.23819	1.24305	1.13233	1.39096
459	1.45766	1.29392	1.35293	1.25392	1.26214	1.3396	1.42755	1.27336	1.39233
460	1.24923	1.0565	1.1872	0.942047	1.0111	0.999229	1.17094	0.890351	0.985413
461	1.44404	1.20125	1.39173	1.16052	1.08837	1.07451	1.18347	1.002	1.11606
462	1.40312	1.25147	1.57141	1.19201	1.21132	1.08146	1.32087	1.07969	1.16696
463	1.16196	1.15901	1.25722	1.05232	1.14269	0.950214	1.25411	0.982585	1.00894
464	1.31453	1.34235	1.36206	1.04318	1.2725	1.08975	1.46717	1.03197	1.2058
465	0.975111	1.04907	1.11941	0.80683	1.06633	0.945877	1.23409	0.817501	0.941455
466	1.07	1.25604	1.37195	0.966125	1.08245	1.04938	1.36729	0.940263	1.45684
467	1.26221	1.18171	1.45673	0.842287	1.06383	1.21617	1.2656	0.878805	1.1714
468	1.27057	1.13189	2.0641	1.00401	1.16832	1.13689	1.54979	0.982827	1.24155
469	1.56706	1.09986	2.68725	0.893022	1.24062	1.11481	1.43655	1.07629	1.36471
470	2.64599	1.22845	4.02441	0.793053	1.81396	2.04827	1.45226	1.04411	1.87818
471	3.34201	1.74937	4.40334	0.762126	2.20495	2.79903	1.23805	0.992192	2.25378
472	2.89161	1.39876	3.02789	0.802251	1.9543	2.14256	1.33151	1.16131	2.21483
473	2.35333	1.58696	2.34837	0.748981	2.1997	2.14745	1.213	1.15	2.39183
474	2.23651	1.18939	2.85266	0.667619	1.27873	1.37419	1.13961	1.13511	2.19398
475	1.54362	1.16126	2.03584	0.638569	1.48007	1.0751	1.08739	1.17472	2.12943
476	1.47008	0.900965	2.12053	0.545834	1.22415	0.712166	1.12351	0.632506	1.28319
477	1.02228	0.82491	1.67823	0.448843	0.970202	0.59257	1.01855	0.536311	0.964827
478	1.11664	0.708946	1.79516	0.455724	0.745702	0.591646	0.881441	0.464556	0.924672
479	0.995421	0.63925	1.5273	0.451315	0.824296	0.6299	0.862324	0.506308	0.76228
480	1.18931	0.704351	1.65254	0.544386	1.07123	0.631773	0.778558	0.578666	0.882074
481	1.35756	0.819333	1.86341	0.742408	1.22137	0.67219	0.777612	0.716341	1.01254
482	1.64721	0.983657	2.23242	1.00331	1.55397	0.918313	1.14649	0.832361	1.28881
483	1.63056	1.12293	1.949	0.841813	1.41783	1.05991	1.00401	0.936751	1.21247
484	1.20205	0.870233	1.63978	0.57056	0.954837	0.784196	0.886847	0.731965	0.82779
485	1.01312	0.786438	1.36308	0.503025	0.861462	0.804349	0.968494	0.603138	0.826981
486	0.833556	0.731253	1.18533	0.434783	1.00503	0.707045	1.07847	0.499271	0.791178
487	0.962224	0.959576	1.52401	0.495475	1.2919	0.738162	1.09069	0.485182	0.992121
488	1.06557	0.848349	1.8082	0.50491	1.37294	0.652416	1.03668	0.526124	0.957006
489	1.35987	0.817812	2.17572	0.491143	1.49548	0.674828	0.996431	0.630996	1.1111
490	1.48726	0.943032	2.18084	0.568885	1.13541	0.890573	1.05294	0.775849	1.98667
491	1.79807	1.40248	2.72936	0.68253	1.33289	1.40388	1.12717	0.929994	2.49152
492	1.88811	1.37871	2.79871	0.703251	1.57613	1.06799	1.2855	0.931501	1.99786
493	1.62974	1.03725	2.44842	0.56539	1.36119	0.777508	1.05942	0.714354	1.47909
494	1.31984	0.878969	2.09102	0.482336	1.57797	0.696766	1.09071	0.594033	1.0242
495	1.00636	0.745061	1.68338	0.457999	1.16091	0.685913	1.04653	0.578789	1.02667
496	0.91156	0.71815	1.38569	0.458002	1.0136	0.736027	1.04698	0.555088	1.01305
497	0.881337	0.737677	1.18018	0.476036	0.99245	0.737454	1.09048	0.596724	0.960641
498	0.993725	0.781491	1.20872	0.52138	1.13207	1.01629	1.2417	0.653911	1.07668
499	0.957294	0.781132	1.11829	0.524946	0.953198	0.8246	1.24953	0.719652	0.941411
500	1.01067	0.864962	1.2224	0.600046	1.00453	0.818143	1.39711	0.768889	1.00345
501	1.01181	0.866123	1.18343	0.653871	0.93361	0.773491	1.20775	0.823098	0.966606
502	1.2521	1.10262	1.44463	0.858085	1.1322	0.924463	1.53199	1.03658	1.12712

## Sheet: Supp Fig. 13-Sheet1
Supplementary Figure 13
Analytical run #	Modification Name	Modification Site	Old sample # Modified PSMs	Old # Unmodified PSMs	Old # Total PSMs	Old sample Modified PSM %	Fresh sample # Modified PSMs	Fresh sample # Unmodified PSMs	Fresh sample # Total PSMs	Fresh sample Modified PSM %
1	Deamidated	Q282	1	17	18	5.55556	0	26	26	0
1	Deamidated	Q297	2	17	19	10.5263	5	165	170	2.94118
1	Deamidated	N350	3	30	33	9.09091	3	14	17	17.6471
1	Deamidated	N420	0	84	84	0	5	509	514	0.972763
1	Deamidated	Q424	1	83	84	1.19048	5	507	512	0.976562
1	Deamidated	N428	1	84	85	1.17647	19	495	514	3.6965
1	Deamidated	N450	0	2	2	0	1	76	77	1.2987
1	Deamidated	N480	1	14	15	6.66667	0	64	64	0
1	Deamidated	N493	0	9	9	0	3	83	86	3.48837
1	Oxidation	M271	22	38	60	36.6667	94	218	312	30.1282
1	Oxidation	M476	4	9	13	30.7692	21	28	49	42.8571
1	Oxidation	M494	4	5	9	44.4444	44	42	86	51.1628
2	Deamidated	Q282	1	20	21	4.7619	2	63	65	3.07692
2	Deamidated	Q297	3	24	27	11.1111	3	102	105	2.85714
2	Deamidated	N350	3	9	12	25	0	14	14	0
2	Deamidated	N420	0	142	142	0	10	219	229	4.36681
2	Deamidated	Q424	2	140	142	1.40845	2	227	229	0.873362
2	Deamidated	N428	1	141	142	0.704225	9	222	231	3.8961
2	Deamidated	N450	0	1	1	0	0	88	88	0
2	Deamidated	N480	0	19	19	0	0	154	154	0
2	Deamidated	N493	1	15	16	6.25	2	51	53	3.77358
2	Oxidation	M271	33	42	75	44	55	59	114	48.2456
2	Oxidation	M476	7	9	16	43.75	9	22	31	29.0323
2	Oxidation	M494	8	9	17	47.0588	20	33	53	37.7358
3	Deamidated	Q282	1	18	19	5.26316	1	84	85	1.17647
3	Deamidated	Q297	3	15	18	16.6667	4	114	118	3.38983
3	Deamidated	N350	3	7	10	30	2	15	17	11.7647
3	Deamidated	N420	1	120	121	0.826446	9	616	625	1.44
3	Deamidated	Q424	2	118	120	1.66667	3	621	624	0.480769
3	Deamidated	N428	3	117	120	2.5	5	621	626	0.798722
3	Deamidated	N450	1	1	2	50	0	92	92	0
3	Deamidated	N480	0	18	18	0	0	45	45	0
3	Deamidated	N493	0	5	5	0	5	47	52	9.61538
3	Oxidation	M271	42	35	77	54.5455	156	50	206	75.7282
3	Oxidation	M476	6	9	15	40	12	22	34	35.2941
3	Oxidation	M494	0	5	5	0	24	28	52	46.1538
Note:
# Modified PSMs, number of PSMs where the modification site has the modification
# Unmodified PSMs, number of PSMs where the modification site is unmodified
# Total PSMs is the sum of # Modified PSMs and # Unmodified PSMs
Old sample results combined the N15 and N14 analysis

[truncated: 5 more sheets: Supp Fig. 13-Sheet2, Supp. Fig. 13-Sheet3, Supp Table 2, Supp Table 4, Supp Table 6]
